# Supplementary material for: HumGut: a comprehensive human gut prokaryotic genomes collection filtered by metagenome data
Source: Microbiome. 2021 Jul 31;9:165. doi: 10.1186/s40168-021-01114-w (PMC8325300; doi:10.1186/s40168-021-01114-w)
Supplement: Supplementary file 5 — Additional file 4. Table S1. Metagenenomes metadata. Table S2. Genomes metadata. [file 40168_2021_1114_MOESM5_ESM.xlsx]

## Sheet: Metagenomes (TS1)
Suppplementary Table S1. Metagenenomes metadata
Study_accession	Study	Run_accession	Cohort	Location	MetHealthy_MetIBD	Gender	Age
PRJDB3601	Nishijima et al., 2016: The gut microbiome of healthy Japanese and its microbial and functional uniqueness	DRR042264	Healthy	Japan	FALSE	F	21
PRJDB3601	Nishijima et al., 2016: The gut microbiome of healthy Japanese and its microbial and functional uniqueness	DRR042265	Healthy	Japan	TRUE	F	21
PRJDB3601	Nishijima et al., 2016: The gut microbiome of healthy Japanese and its microbial and functional uniqueness	DRR042266	Healthy	Japan	FALSE	F	21
PRJDB3601	Nishijima et al., 2016: The gut microbiome of healthy Japanese and its microbial and functional uniqueness	DRR042267	Healthy	Japan	FALSE	F	21
PRJDB3601	Nishijima et al., 2016: The gut microbiome of healthy Japanese and its microbial and functional uniqueness	DRR042268	Healthy	Japan	FALSE	F	21
PRJDB3601	Nishijima et al., 2016: The gut microbiome of healthy Japanese and its microbial and functional uniqueness	DRR042272	Healthy	Japan	FALSE	F	23
PRJDB3601	Nishijima et al., 2016: The gut microbiome of healthy Japanese and its microbial and functional uniqueness	DRR042273	Healthy	Japan	TRUE	F	23
PRJDB3601	Nishijima et al., 2016: The gut microbiome of healthy Japanese and its microbial and functional uniqueness	DRR042275	Healthy	Japan	FALSE	F	23
PRJDB3601	Nishijima et al., 2016: The gut microbiome of healthy Japanese and its microbial and functional uniqueness	DRR042280	Healthy	Japan	TRUE	F	21
PRJDB3601	Nishijima et al., 2016: The gut microbiome of healthy Japanese and its microbial and functional uniqueness	DRR042281	Healthy	Japan	FALSE	F	21
PRJDB3601	Nishijima et al., 2016: The gut microbiome of healthy Japanese and its microbial and functional uniqueness	DRR042283	Healthy	Japan	FALSE	F	21
PRJDB3601	Nishijima et al., 2016: The gut microbiome of healthy Japanese and its microbial and functional uniqueness	DRR042288	Healthy	Japan	FALSE	F	20
PRJDB3601	Nishijima et al., 2016: The gut microbiome of healthy Japanese and its microbial and functional uniqueness	DRR042289	Healthy	Japan	TRUE	F	20
PRJDB3601	Nishijima et al., 2016: The gut microbiome of healthy Japanese and its microbial and functional uniqueness	DRR042293	Healthy	Japan	TRUE	M	22
PRJDB3601	Nishijima et al., 2016: The gut microbiome of healthy Japanese and its microbial and functional uniqueness	DRR042294	Healthy	Japan	FALSE	M	22
PRJDB3601	Nishijima et al., 2016: The gut microbiome of healthy Japanese and its microbial and functional uniqueness	DRR042297	Healthy	Japan	TRUE	M	22
PRJDB3601	Nishijima et al., 2016: The gut microbiome of healthy Japanese and its microbial and functional uniqueness	DRR042298	Healthy	Japan	FALSE	M	22
PRJDB3601	Nishijima et al., 2016: The gut microbiome of healthy Japanese and its microbial and functional uniqueness	DRR042301	Healthy	Japan	TRUE	F	19
PRJDB3601	Nishijima et al., 2016: The gut microbiome of healthy Japanese and its microbial and functional uniqueness	DRR042302	Healthy	Japan	TRUE	F	19
PRJDB3601	Nishijima et al., 2016: The gut microbiome of healthy Japanese and its microbial and functional uniqueness	DRR042304	Healthy	Japan	TRUE	F	20
PRJDB3601	Nishijima et al., 2016: The gut microbiome of healthy Japanese and its microbial and functional uniqueness	DRR042305	Healthy	Japan	FALSE	F	20
PRJDB3601	Nishijima et al., 2016: The gut microbiome of healthy Japanese and its microbial and functional uniqueness	DRR042307	Healthy	Japan	FALSE	F	20
PRJDB3601	Nishijima et al., 2016: The gut microbiome of healthy Japanese and its microbial and functional uniqueness	DRR042312	Healthy	Japan	FALSE	F	21
PRJDB3601	Nishijima et al., 2016: The gut microbiome of healthy Japanese and its microbial and functional uniqueness	DRR042313	Healthy	Japan	TRUE	F	21
PRJDB3601	Nishijima et al., 2016: The gut microbiome of healthy Japanese and its microbial and functional uniqueness	DRR042316	Healthy	Japan	FALSE	F	23
PRJDB3601	Nishijima et al., 2016: The gut microbiome of healthy Japanese and its microbial and functional uniqueness	DRR042317	Healthy	Japan	TRUE	F	23
PRJDB3601	Nishijima et al., 2016: The gut microbiome of healthy Japanese and its microbial and functional uniqueness	DRR042320	Healthy	Japan	FALSE	M	25
PRJDB3601	Nishijima et al., 2016: The gut microbiome of healthy Japanese and its microbial and functional uniqueness	DRR042321	Healthy	Japan	TRUE	M	25
PRJDB3601	Nishijima et al., 2016: The gut microbiome of healthy Japanese and its microbial and functional uniqueness	DRR042323	Healthy	Japan	FALSE	M	25
PRJDB3601	Nishijima et al., 2016: The gut microbiome of healthy Japanese and its microbial and functional uniqueness	DRR042328	Healthy	Japan	FALSE	F	22
PRJDB3601	Nishijima et al., 2016: The gut microbiome of healthy Japanese and its microbial and functional uniqueness	DRR042329	Healthy	Japan	TRUE	F	22
PRJDB3601	Nishijima et al., 2016: The gut microbiome of healthy Japanese and its microbial and functional uniqueness	DRR042332	Healthy	Japan	FALSE	F	20
PRJDB3601	Nishijima et al., 2016: The gut microbiome of healthy Japanese and its microbial and functional uniqueness	DRR042333	Healthy	Japan	TRUE	F	20
PRJDB3601	Nishijima et al., 2016: The gut microbiome of healthy Japanese and its microbial and functional uniqueness	DRR042335	Healthy	Japan	FALSE	F	20
PRJDB3601	Nishijima et al., 2016: The gut microbiome of healthy Japanese and its microbial and functional uniqueness	DRR042336	Healthy	Japan	FALSE	F	20
PRJDB3601	Nishijima et al., 2016: The gut microbiome of healthy Japanese and its microbial and functional uniqueness	DRR042340	Healthy	Japan	FALSE	M	20
PRJDB3601	Nishijima et al., 2016: The gut microbiome of healthy Japanese and its microbial and functional uniqueness	DRR042341	Healthy	Japan	FALSE	M	20
PRJDB3601	Nishijima et al., 2016: The gut microbiome of healthy Japanese and its microbial and functional uniqueness	DRR042343	Healthy	Japan	FALSE	M	20
PRJDB3601	Nishijima et al., 2016: The gut microbiome of healthy Japanese and its microbial and functional uniqueness	DRR042348	Healthy	Japan	FALSE	M	21
PRJDB3601	Nishijima et al., 2016: The gut microbiome of healthy Japanese and its microbial and functional uniqueness	DRR042349	Healthy	Japan	TRUE	M	21
PRJDB3601	Nishijima et al., 2016: The gut microbiome of healthy Japanese and its microbial and functional uniqueness	DRR042352	Healthy	Japan	FALSE	M	20
PRJDB3601	Nishijima et al., 2016: The gut microbiome of healthy Japanese and its microbial and functional uniqueness	DRR042353	Healthy	Japan	TRUE	M	20
PRJDB3601	Nishijima et al., 2016: The gut microbiome of healthy Japanese and its microbial and functional uniqueness	DRR042356	Healthy	Japan	FALSE	F	21
PRJDB3601	Nishijima et al., 2016: The gut microbiome of healthy Japanese and its microbial and functional uniqueness	DRR042357	Healthy	Japan	TRUE	F	21
PRJDB3601	Nishijima et al., 2016: The gut microbiome of healthy Japanese and its microbial and functional uniqueness	DRR042360	Healthy	Japan	FALSE	F	22
PRJDB3601	Nishijima et al., 2016: The gut microbiome of healthy Japanese and its microbial and functional uniqueness	DRR042361	Healthy	Japan	TRUE	F	22
PRJDB3601	Nishijima et al., 2016: The gut microbiome of healthy Japanese and its microbial and functional uniqueness	DRR042364	Healthy	Japan	FALSE	F	21
PRJDB3601	Nishijima et al., 2016: The gut microbiome of healthy Japanese and its microbial and functional uniqueness	DRR042365	Healthy	Japan	TRUE	F	21
PRJDB3601	Nishijima et al., 2016: The gut microbiome of healthy Japanese and its microbial and functional uniqueness	DRR042390	Healthy	Japan	FALSE	F	19
PRJDB3601	Nishijima et al., 2016: The gut microbiome of healthy Japanese and its microbial and functional uniqueness	DRR042391	Healthy	Japan	TRUE	F	19
PRJDB3601	Nishijima et al., 2016: The gut microbiome of healthy Japanese and its microbial and functional uniqueness	DRR042394	Healthy	Japan	FALSE	F	21
PRJDB3601	Nishijima et al., 2016: The gut microbiome of healthy Japanese and its microbial and functional uniqueness	DRR042395	Healthy	Japan	TRUE	F	21
PRJDB3601	Nishijima et al., 2016: The gut microbiome of healthy Japanese and its microbial and functional uniqueness	DRR042398	Healthy	Japan	FALSE	M	19
PRJDB3601	Nishijima et al., 2016: The gut microbiome of healthy Japanese and its microbial and functional uniqueness	DRR042399	Healthy	Japan	TRUE	M	19
PRJDB3601	Nishijima et al., 2016: The gut microbiome of healthy Japanese and its microbial and functional uniqueness	DRR042402	Healthy	Japan	TRUE	M	23
PRJDB3601	Nishijima et al., 2016: The gut microbiome of healthy Japanese and its microbial and functional uniqueness	DRR042403	Healthy	Japan	FALSE	M	23
PRJDB3601	Nishijima et al., 2016: The gut microbiome of healthy Japanese and its microbial and functional uniqueness	DRR042405	Healthy	Japan	FALSE	M	23
PRJDB3601	Nishijima et al., 2016: The gut microbiome of healthy Japanese and its microbial and functional uniqueness	DRR042406	Healthy	Japan	FALSE	M	23
PRJDB3601	Nishijima et al., 2016: The gut microbiome of healthy Japanese and its microbial and functional uniqueness	DRR042410	Healthy	Japan	TRUE	M	19
PRJDB3601	Nishijima et al., 2016: The gut microbiome of healthy Japanese and its microbial and functional uniqueness	DRR042411	Healthy	Japan	FALSE	M	19
PRJDB3601	Nishijima et al., 2016: The gut microbiome of healthy Japanese and its microbial and functional uniqueness	DRR042413	Healthy	Japan	FALSE	M	19
PRJDB3601	Nishijima et al., 2016: The gut microbiome of healthy Japanese and its microbial and functional uniqueness	DRR042418	Healthy	Japan	TRUE	M	36
PRJDB3601	Nishijima et al., 2016: The gut microbiome of healthy Japanese and its microbial and functional uniqueness	DRR042419	Healthy	Japan	TRUE	M	36
PRJDB3601	Nishijima et al., 2016: The gut microbiome of healthy Japanese and its microbial and functional uniqueness	DRR042420	Healthy	Japan	TRUE	M	47
PRJDB3601	Nishijima et al., 2016: The gut microbiome of healthy Japanese and its microbial and functional uniqueness	DRR042421	Healthy	Japan	FALSE	M	47
PRJDB3601	Nishijima et al., 2016: The gut microbiome of healthy Japanese and its microbial and functional uniqueness	DRR042422	Healthy	Japan	FALSE	M	47
PRJDB3601	Nishijima et al., 2016: The gut microbiome of healthy Japanese and its microbial and functional uniqueness	DRR042423	Healthy	Japan	FALSE	M	47
PRJDB3601	Nishijima et al., 2016: The gut microbiome of healthy Japanese and its microbial and functional uniqueness	DRR042424	Healthy	Japan	FALSE	M	50
PRJDB3601	Nishijima et al., 2016: The gut microbiome of healthy Japanese and its microbial and functional uniqueness	DRR042425	Healthy	Japan	TRUE	M	50
PRJDB3601	Nishijima et al., 2016: The gut microbiome of healthy Japanese and its microbial and functional uniqueness	DRR042427	Healthy	Japan	FALSE	M	50
PRJDB3601	Nishijima et al., 2016: The gut microbiome of healthy Japanese and its microbial and functional uniqueness	DRR042428	Healthy	Japan	FALSE	M	50
PRJDB3601	Nishijima et al., 2016: The gut microbiome of healthy Japanese and its microbial and functional uniqueness	DRR042429	Healthy	Japan	TRUE	M	50
PRJDB3601	Nishijima et al., 2016: The gut microbiome of healthy Japanese and its microbial and functional uniqueness	DRR042430	Healthy	Japan	TRUE	M	50
PRJDB3601	Nishijima et al., 2016: The gut microbiome of healthy Japanese and its microbial and functional uniqueness	DRR042431	Healthy	Japan	FALSE	M	50
PRJDB3601	Nishijima et al., 2016: The gut microbiome of healthy Japanese and its microbial and functional uniqueness	DRR042433	Healthy	Japan	TRUE	M	35
PRJDB3601	Nishijima et al., 2016: The gut microbiome of healthy Japanese and its microbial and functional uniqueness	DRR042434	Healthy	Japan	TRUE	M	37
PRJDB3601	Nishijima et al., 2016: The gut microbiome of healthy Japanese and its microbial and functional uniqueness	DRR042435	Healthy	Japan	FALSE	M	37
PRJDB3601	Nishijima et al., 2016: The gut microbiome of healthy Japanese and its microbial and functional uniqueness	DRR042436	Healthy	Japan	TRUE	F	42
PRJDB3601	Nishijima et al., 2016: The gut microbiome of healthy Japanese and its microbial and functional uniqueness	DRR042437	Healthy	Japan	FALSE	F	42
PRJDB3601	Nishijima et al., 2016: The gut microbiome of healthy Japanese and its microbial and functional uniqueness	DRR042438	Healthy	Japan	FALSE	F	42
PRJDB3601	Nishijima et al., 2016: The gut microbiome of healthy Japanese and its microbial and functional uniqueness	DRR042439	Healthy	Japan	FALSE	F	42
PRJDB3601	Nishijima et al., 2016: The gut microbiome of healthy Japanese and its microbial and functional uniqueness	DRR042440	Healthy	Japan	TRUE	M	38
PRJDB3601	Nishijima et al., 2016: The gut microbiome of healthy Japanese and its microbial and functional uniqueness	DRR042441	Healthy	Japan	FALSE	M	38
PRJDB3601	Nishijima et al., 2016: The gut microbiome of healthy Japanese and its microbial and functional uniqueness	DRR042442	Healthy	Japan	TRUE	F	28
PRJDB3601	Nishijima et al., 2016: The gut microbiome of healthy Japanese and its microbial and functional uniqueness	DRR042443	Healthy	Japan	FALSE	F	28
PRJDB3601	Nishijima et al., 2016: The gut microbiome of healthy Japanese and its microbial and functional uniqueness	DRR042444	Healthy	Japan	TRUE	M	39
PRJDB3601	Nishijima et al., 2016: The gut microbiome of healthy Japanese and its microbial and functional uniqueness	DRR042445	Healthy	Japan	FALSE	M	39
PRJDB3601	Nishijima et al., 2016: The gut microbiome of healthy Japanese and its microbial and functional uniqueness	DRR042446	Healthy	Japan	TRUE	M	42
PRJDB3601	Nishijima et al., 2016: The gut microbiome of healthy Japanese and its microbial and functional uniqueness	DRR042447	Healthy	Japan	FALSE	M	42
PRJDB3601	Nishijima et al., 2016: The gut microbiome of healthy Japanese and its microbial and functional uniqueness	DRR042448	Healthy	Japan	TRUE	M	41
PRJDB3601	Nishijima et al., 2016: The gut microbiome of healthy Japanese and its microbial and functional uniqueness	DRR042449	Healthy	Japan	FALSE	M	41
PRJDB3601	Nishijima et al., 2016: The gut microbiome of healthy Japanese and its microbial and functional uniqueness	DRR042450	Healthy	Japan	TRUE	M	39
PRJDB3601	Nishijima et al., 2016: The gut microbiome of healthy Japanese and its microbial and functional uniqueness	DRR042451	Healthy	Japan	FALSE	M	39
PRJDB3601	Nishijima et al., 2016: The gut microbiome of healthy Japanese and its microbial and functional uniqueness	DRR042452	Healthy	Japan	FALSE	F	48
PRJDB3601	Nishijima et al., 2016: The gut microbiome of healthy Japanese and its microbial and functional uniqueness	DRR042453	Healthy	Japan	TRUE	F	48
PRJDB3601	Nishijima et al., 2016: The gut microbiome of healthy Japanese and its microbial and functional uniqueness	DRR042454	Healthy	Japan	FALSE	F	48
PRJDB3601	Nishijima et al., 2016: The gut microbiome of healthy Japanese and its microbial and functional uniqueness	DRR042455	Healthy	Japan	FALSE	F	48
PRJDB3601	Nishijima et al., 2016: The gut microbiome of healthy Japanese and its microbial and functional uniqueness	DRR042456	Healthy	Japan	TRUE	M	40
PRJDB3601	Nishijima et al., 2016: The gut microbiome of healthy Japanese and its microbial and functional uniqueness	DRR042457	Healthy	Japan	FALSE	M	40
PRJDB3601	Nishijima et al., 2016: The gut microbiome of healthy Japanese and its microbial and functional uniqueness	DRR042459	Healthy	Japan	TRUE	F	39
PRJDB3601	Nishijima et al., 2016: The gut microbiome of healthy Japanese and its microbial and functional uniqueness	DRR042460	Healthy	Japan	TRUE	F	33
PRJDB3601	Nishijima et al., 2016: The gut microbiome of healthy Japanese and its microbial and functional uniqueness	DRR042461	Healthy	Japan	FALSE	F	33
PRJDB3601	Nishijima et al., 2016: The gut microbiome of healthy Japanese and its microbial and functional uniqueness	DRR042462	Healthy	Japan	FALSE	F	48
PRJDB3601	Nishijima et al., 2016: The gut microbiome of healthy Japanese and its microbial and functional uniqueness	DRR042463	Healthy	Japan	TRUE	F	48
PRJDB3601	Nishijima et al., 2016: The gut microbiome of healthy Japanese and its microbial and functional uniqueness	DRR042464	Healthy	Japan	FALSE	F	48
PRJDB3601	Nishijima et al., 2016: The gut microbiome of healthy Japanese and its microbial and functional uniqueness	DRR042465	Healthy	Japan	FALSE	F	48
PRJDB3601	Nishijima et al., 2016: The gut microbiome of healthy Japanese and its microbial and functional uniqueness	DRR042466	Healthy	Japan	TRUE	M	42
PRJDB3601	Nishijima et al., 2016: The gut microbiome of healthy Japanese and its microbial and functional uniqueness	DRR042467	Healthy	Japan	FALSE	M	42
PRJDB3601	Nishijima et al., 2016: The gut microbiome of healthy Japanese and its microbial and functional uniqueness	DRR042468	Healthy	Japan	FALSE	M	50
PRJDB3601	Nishijima et al., 2016: The gut microbiome of healthy Japanese and its microbial and functional uniqueness	DRR042469	Healthy	Japan	TRUE	M	50
PRJDB3601	Nishijima et al., 2016: The gut microbiome of healthy Japanese and its microbial and functional uniqueness	DRR042471	Healthy	Japan	FALSE	M	50
PRJDB3601	Nishijima et al., 2016: The gut microbiome of healthy Japanese and its microbial and functional uniqueness	DRR042472	Healthy	Japan	TRUE	M	45
PRJDB3601	Nishijima et al., 2016: The gut microbiome of healthy Japanese and its microbial and functional uniqueness	DRR042473	Healthy	Japan	FALSE	M	45
PRJDB3601	Nishijima et al., 2016: The gut microbiome of healthy Japanese and its microbial and functional uniqueness	DRR042474	Healthy	Japan	FALSE	M	45
PRJDB3601	Nishijima et al., 2016: The gut microbiome of healthy Japanese and its microbial and functional uniqueness	DRR042475	Healthy	Japan	FALSE	M	45
PRJDB3601	Nishijima et al., 2016: The gut microbiome of healthy Japanese and its microbial and functional uniqueness	DRR042477	Healthy	Japan	TRUE	M	35
PRJDB3601	Nishijima et al., 2016: The gut microbiome of healthy Japanese and its microbial and functional uniqueness	DRR042478	Healthy	Japan	TRUE	M	41
PRJDB3601	Nishijima et al., 2016: The gut microbiome of healthy Japanese and its microbial and functional uniqueness	DRR042479	Healthy	Japan	FALSE	M	41
PRJDB3601	Nishijima et al., 2016: The gut microbiome of healthy Japanese and its microbial and functional uniqueness	DRR042480	Healthy	Japan	TRUE	M	34
PRJDB3601	Nishijima et al., 2016: The gut microbiome of healthy Japanese and its microbial and functional uniqueness	DRR042481	Healthy	Japan	FALSE	M	34
PRJDB3601	Nishijima et al., 2016: The gut microbiome of healthy Japanese and its microbial and functional uniqueness	DRR042482	Healthy	Japan	TRUE	M	50
PRJDB3601	Nishijima et al., 2016: The gut microbiome of healthy Japanese and its microbial and functional uniqueness	DRR042483	Healthy	Japan	FALSE	M	50
PRJDB3601	Nishijima et al., 2016: The gut microbiome of healthy Japanese and its microbial and functional uniqueness	DRR042484	Healthy	Japan	FALSE	M	50
PRJDB3601	Nishijima et al., 2016: The gut microbiome of healthy Japanese and its microbial and functional uniqueness	DRR042485	Healthy	Japan	FALSE	M	50
PRJDB3601	Nishijima et al., 2016: The gut microbiome of healthy Japanese and its microbial and functional uniqueness	DRR042486	Healthy	Japan	TRUE	M	35
PRJDB3601	Nishijima et al., 2016: The gut microbiome of healthy Japanese and its microbial and functional uniqueness	DRR042487	Healthy	Japan	FALSE	M	35
PRJDB3601	Nishijima et al., 2016: The gut microbiome of healthy Japanese and its microbial and functional uniqueness	DRR042488	Healthy	Japan	TRUE	M	46
PRJDB3601	Nishijima et al., 2016: The gut microbiome of healthy Japanese and its microbial and functional uniqueness	DRR042489	Healthy	Japan	FALSE	M	46
PRJDB3601	Nishijima et al., 2016: The gut microbiome of healthy Japanese and its microbial and functional uniqueness	DRR042491	Healthy	Japan	FALSE	M	46
PRJDB3601	Nishijima et al., 2016: The gut microbiome of healthy Japanese and its microbial and functional uniqueness	DRR042492	Healthy	Japan	TRUE	M	31
PRJDB3601	Nishijima et al., 2016: The gut microbiome of healthy Japanese and its microbial and functional uniqueness	DRR042493	Healthy	Japan	FALSE	M	31
PRJDB3601	Nishijima et al., 2016: The gut microbiome of healthy Japanese and its microbial and functional uniqueness	DRR042495	Healthy	Japan	TRUE	M	41
PRJDB3601	Nishijima et al., 2016: The gut microbiome of healthy Japanese and its microbial and functional uniqueness	DRR042496	Healthy	Japan	TRUE	M	36
PRJDB3601	Nishijima et al., 2016: The gut microbiome of healthy Japanese and its microbial and functional uniqueness	DRR042497	Healthy	Japan	FALSE	M	36
PRJDB3601	Nishijima et al., 2016: The gut microbiome of healthy Japanese and its microbial and functional uniqueness	DRR042498	Healthy	Japan	TRUE	M	36
PRJDB3601	Nishijima et al., 2016: The gut microbiome of healthy Japanese and its microbial and functional uniqueness	DRR042499	Healthy	Japan	FALSE	M	36
PRJDB3601	Nishijima et al., 2016: The gut microbiome of healthy Japanese and its microbial and functional uniqueness	DRR042500	Healthy	Japan	FALSE	M	36
PRJDB3601	Nishijima et al., 2016: The gut microbiome of healthy Japanese and its microbial and functional uniqueness	DRR042501	Healthy	Japan	FALSE	M	36
PRJDB3601	Nishijima et al., 2016: The gut microbiome of healthy Japanese and its microbial and functional uniqueness	DRR042502	Healthy	Japan	TRUE	M	36
PRJDB3601	Nishijima et al., 2016: The gut microbiome of healthy Japanese and its microbial and functional uniqueness	DRR042503	Healthy	Japan	FALSE	M	36
PRJDB3601	Nishijima et al., 2016: The gut microbiome of healthy Japanese and its microbial and functional uniqueness	DRR042505	Healthy	Japan	TRUE	M	31
PRJDB3601	Nishijima et al., 2016: The gut microbiome of healthy Japanese and its microbial and functional uniqueness	DRR042507	Healthy	Japan	TRUE	M	38
PRJDB3601	Nishijima et al., 2016: The gut microbiome of healthy Japanese and its microbial and functional uniqueness	DRR042508	Healthy	Japan	TRUE	M	33
PRJDB3601	Nishijima et al., 2016: The gut microbiome of healthy Japanese and its microbial and functional uniqueness	DRR042509	Healthy	Japan	FALSE	M	33
PRJDB3601	Nishijima et al., 2016: The gut microbiome of healthy Japanese and its microbial and functional uniqueness	DRR042511	Healthy	Japan	TRUE	M	31
PRJDB3601	Nishijima et al., 2016: The gut microbiome of healthy Japanese and its microbial and functional uniqueness	DRR042513	Healthy	Japan	FALSE	M	31
PRJDB3601	Nishijima et al., 2016: The gut microbiome of healthy Japanese and its microbial and functional uniqueness	DRR042514	Healthy	Japan	TRUE	M	31
PRJDB3601	Nishijima et al., 2016: The gut microbiome of healthy Japanese and its microbial and functional uniqueness	DRR042516	Healthy	Japan	FALSE	M	31
PRJDB3601	Nishijima et al., 2016: The gut microbiome of healthy Japanese and its microbial and functional uniqueness	DRR042517	Healthy	Japan	TRUE	M	31
PRJDB3601	Nishijima et al., 2016: The gut microbiome of healthy Japanese and its microbial and functional uniqueness	DRR042518	Healthy	Japan	TRUE	M	29
PRJDB3601	Nishijima et al., 2016: The gut microbiome of healthy Japanese and its microbial and functional uniqueness	DRR042519	Healthy	Japan	FALSE	M	29
PRJDB3601	Nishijima et al., 2016: The gut microbiome of healthy Japanese and its microbial and functional uniqueness	DRR042521	Healthy	Japan	TRUE	M	28
PRJDB3601	Nishijima et al., 2016: The gut microbiome of healthy Japanese and its microbial and functional uniqueness	DRR042522	Healthy	Japan	TRUE	M	28
PRJDB3601	Nishijima et al., 2016: The gut microbiome of healthy Japanese and its microbial and functional uniqueness	DRR042523	Healthy	Japan	FALSE	M	28
PRJDB3601	Nishijima et al., 2016: The gut microbiome of healthy Japanese and its microbial and functional uniqueness	DRR042524	Healthy	Japan	TRUE	F	23
PRJDB3601	Nishijima et al., 2016: The gut microbiome of healthy Japanese and its microbial and functional uniqueness	DRR042525	Healthy	Japan	FALSE	F	23
PRJDB3601	Nishijima et al., 2016: The gut microbiome of healthy Japanese and its microbial and functional uniqueness	DRR042526	Healthy	Japan	TRUE	F	22
PRJDB3601	Nishijima et al., 2016: The gut microbiome of healthy Japanese and its microbial and functional uniqueness	DRR042527	Healthy	Japan	FALSE	F	22
PRJDB3601	Nishijima et al., 2016: The gut microbiome of healthy Japanese and its microbial and functional uniqueness	DRR042528	Healthy	Japan	TRUE	M	23
PRJDB3601	Nishijima et al., 2016: The gut microbiome of healthy Japanese and its microbial and functional uniqueness	DRR042529	Healthy	Japan	FALSE	M	23
PRJDB3601	Nishijima et al., 2016: The gut microbiome of healthy Japanese and its microbial and functional uniqueness	DRR042531	Healthy	Japan	TRUE	M	22
PRJDB3601	Nishijima et al., 2016: The gut microbiome of healthy Japanese and its microbial and functional uniqueness	DRR042532	Healthy	Japan	TRUE	F	22
PRJDB3601	Nishijima et al., 2016: The gut microbiome of healthy Japanese and its microbial and functional uniqueness	DRR042533	Healthy	Japan	FALSE	F	22
PRJDB3601	Nishijima et al., 2016: The gut microbiome of healthy Japanese and its microbial and functional uniqueness	DRR042534	Healthy	Japan	FALSE	F	22
PRJDB3601	Nishijima et al., 2016: The gut microbiome of healthy Japanese and its microbial and functional uniqueness	DRR042535	Healthy	Japan	TRUE	F	22
PRJDB3601	Nishijima et al., 2016: The gut microbiome of healthy Japanese and its microbial and functional uniqueness	DRR042536	Healthy	Japan	FALSE	F	22
PRJDB3601	Nishijima et al., 2016: The gut microbiome of healthy Japanese and its microbial and functional uniqueness	DRR042537	Healthy	Japan	FALSE	F	22
PRJDB3601	Nishijima et al., 2016: The gut microbiome of healthy Japanese and its microbial and functional uniqueness	DRR042538	Healthy	Japan	FALSE	F	22
PRJDB3601	Nishijima et al., 2016: The gut microbiome of healthy Japanese and its microbial and functional uniqueness	DRR042539	Healthy	Japan	FALSE	F	22
PRJDB3601	Nishijima et al., 2016: The gut microbiome of healthy Japanese and its microbial and functional uniqueness	DRR042540	Healthy	Japan	TRUE	M	22
PRJDB3601	Nishijima et al., 2016: The gut microbiome of healthy Japanese and its microbial and functional uniqueness	DRR042541	Healthy	Japan	FALSE	M	22
PRJDB3601	Nishijima et al., 2016: The gut microbiome of healthy Japanese and its microbial and functional uniqueness	DRR042542	Healthy	Japan	TRUE	M	49
PRJDB3601	Nishijima et al., 2016: The gut microbiome of healthy Japanese and its microbial and functional uniqueness	DRR042543	Healthy	Japan	FALSE	M	49
PRJDB3601	Nishijima et al., 2016: The gut microbiome of healthy Japanese and its microbial and functional uniqueness	DRR042545	Healthy	Japan	FALSE	F	40
PRJDB3601	Nishijima et al., 2016: The gut microbiome of healthy Japanese and its microbial and functional uniqueness	DRR042550	Healthy	Japan	TRUE	F	40
PRJDB3601	Nishijima et al., 2016: The gut microbiome of healthy Japanese and its microbial and functional uniqueness	DRR042552	Healthy	Japan	TRUE	NA	NA
PRJDB3601	Nishijima et al., 2016: The gut microbiome of healthy Japanese and its microbial and functional uniqueness	DRR042555	Healthy	Japan	FALSE	NA	NA
PRJDB3601	Nishijima et al., 2016: The gut microbiome of healthy Japanese and its microbial and functional uniqueness	DRR042556	Healthy	Japan	TRUE	NA	NA
PRJDB3601	Nishijima et al., 2016: The gut microbiome of healthy Japanese and its microbial and functional uniqueness	DRR042563	Healthy	Japan	TRUE	M	25
PRJDB3601	Nishijima et al., 2016: The gut microbiome of healthy Japanese and its microbial and functional uniqueness	DRR042565	Healthy	Japan	FALSE	M	35
PRJDB3601	Nishijima et al., 2016: The gut microbiome of healthy Japanese and its microbial and functional uniqueness	DRR042566	Healthy	Japan	FALSE	M	35
PRJDB3601	Nishijima et al., 2016: The gut microbiome of healthy Japanese and its microbial and functional uniqueness	DRR042567	Healthy	Japan	FALSE	M	35
PRJDB3601	Nishijima et al., 2016: The gut microbiome of healthy Japanese and its microbial and functional uniqueness	DRR042568	Healthy	Japan	TRUE	M	35
PRJDB3601	Nishijima et al., 2016: The gut microbiome of healthy Japanese and its microbial and functional uniqueness	DRR042569	Healthy	Japan	FALSE	M	35
PRJDB3601	Nishijima et al., 2016: The gut microbiome of healthy Japanese and its microbial and functional uniqueness	DRR042576	Healthy	Japan	FALSE	M	35
PRJDB3601	Nishijima et al., 2016: The gut microbiome of healthy Japanese and its microbial and functional uniqueness	DRR042578	Healthy	Japan	TRUE	M	55
PRJDB3601	Nishijima et al., 2016: The gut microbiome of healthy Japanese and its microbial and functional uniqueness	DRR042579	Healthy	Japan	TRUE	M	55
PRJDB3601	Nishijima et al., 2016: The gut microbiome of healthy Japanese and its microbial and functional uniqueness	DRR042580	Healthy	Japan	FALSE	M	55
PRJDB3601	Nishijima et al., 2016: The gut microbiome of healthy Japanese and its microbial and functional uniqueness	DRR042581	Healthy	Japan	FALSE	M	55
PRJDB3601	Nishijima et al., 2016: The gut microbiome of healthy Japanese and its microbial and functional uniqueness	DRR042589	Healthy	Japan	FALSE	M	55
PRJDB3601	Nishijima et al., 2016: The gut microbiome of healthy Japanese and its microbial and functional uniqueness	DRR042591	Healthy	Japan	FALSE	M	54
PRJDB3601	Nishijima et al., 2016: The gut microbiome of healthy Japanese and its microbial and functional uniqueness	DRR042592	Healthy	Japan	TRUE	M	54
PRJDB3601	Nishijima et al., 2016: The gut microbiome of healthy Japanese and its microbial and functional uniqueness	DRR042593	Healthy	Japan	FALSE	M	54
PRJDB3601	Nishijima et al., 2016: The gut microbiome of healthy Japanese and its microbial and functional uniqueness	DRR042594	Healthy	Japan	FALSE	M	54
PRJDB3601	Nishijima et al., 2016: The gut microbiome of healthy Japanese and its microbial and functional uniqueness	DRR042595	Healthy	Japan	TRUE	F	39
PRJDB3601	Nishijima et al., 2016: The gut microbiome of healthy Japanese and its microbial and functional uniqueness	DRR042596	Healthy	Japan	FALSE	F	39
PRJDB3601	Nishijima et al., 2016: The gut microbiome of healthy Japanese and its microbial and functional uniqueness	DRR042597	Healthy	Japan	TRUE	F	34
PRJDB3601	Nishijima et al., 2016: The gut microbiome of healthy Japanese and its microbial and functional uniqueness	DRR042604	Healthy	Japan	FALSE	F	34
PRJDB3601	Nishijima et al., 2016: The gut microbiome of healthy Japanese and its microbial and functional uniqueness	DRR042605	Healthy	Japan	TRUE	M	41
PRJDB3601	Nishijima et al., 2016: The gut microbiome of healthy Japanese and its microbial and functional uniqueness	DRR042606	Healthy	Japan	FALSE	M	41
PRJDB3601	Nishijima et al., 2016: The gut microbiome of healthy Japanese and its microbial and functional uniqueness	DRR042608	Healthy	Japan	TRUE	M	27
PRJDB3601	Nishijima et al., 2016: The gut microbiome of healthy Japanese and its microbial and functional uniqueness	DRR042609	Healthy	Japan	TRUE	M	29
PRJDB3601	Nishijima et al., 2016: The gut microbiome of healthy Japanese and its microbial and functional uniqueness	DRR042610	Healthy	Japan	FALSE	M	29
PRJDB3601	Nishijima et al., 2016: The gut microbiome of healthy Japanese and its microbial and functional uniqueness	DRR042618	Healthy	Japan	TRUE	M	34
PRJDB3601	Nishijima et al., 2016: The gut microbiome of healthy Japanese and its microbial and functional uniqueness	DRR042620	Healthy	Japan	TRUE	M	30
PRJDB3601	Nishijima et al., 2016: The gut microbiome of healthy Japanese and its microbial and functional uniqueness	DRR042621	Healthy	Japan	TRUE	F	37
PRJDB3601	Nishijima et al., 2016: The gut microbiome of healthy Japanese and its microbial and functional uniqueness	DRR042622	Healthy	Japan	FALSE	F	37
PRJDB3601	Nishijima et al., 2016: The gut microbiome of healthy Japanese and its microbial and functional uniqueness	DRR042623	Healthy	Japan	TRUE	F	25
PRJDB3601	Nishijima et al., 2016: The gut microbiome of healthy Japanese and its microbial and functional uniqueness	DRR042624	Healthy	Japan	FALSE	F	25
PRJDB3601	Nishijima et al., 2016: The gut microbiome of healthy Japanese and its microbial and functional uniqueness	DRR042626	Healthy	Japan	FALSE	F	39
PRJDB3601	Nishijima et al., 2016: The gut microbiome of healthy Japanese and its microbial and functional uniqueness	DRR042627	Healthy	Japan	TRUE	M	37
PRJDB3601	Nishijima et al., 2016: The gut microbiome of healthy Japanese and its microbial and functional uniqueness	DRR042628	Healthy	Japan	FALSE	M	37
PRJDB3601	Nishijima et al., 2016: The gut microbiome of healthy Japanese and its microbial and functional uniqueness	DRR042629	Healthy	Japan	FALSE	F	34
PRJDB3601	Nishijima et al., 2016: The gut microbiome of healthy Japanese and its microbial and functional uniqueness	DRR042631	Healthy	Japan	FALSE	F	34
PRJDB3601	Nishijima et al., 2016: The gut microbiome of healthy Japanese and its microbial and functional uniqueness	DRR042634	Healthy	Japan	FALSE	F	34
PRJDB3601	Nishijima et al., 2016: The gut microbiome of healthy Japanese and its microbial and functional uniqueness	DRR042636	Healthy	Japan	TRUE	F	34
PRJDB3601	Nishijima et al., 2016: The gut microbiome of healthy Japanese and its microbial and functional uniqueness	DRR042637	Healthy	Japan	TRUE	M	26
PRJDB3601	Nishijima et al., 2016: The gut microbiome of healthy Japanese and its microbial and functional uniqueness	DRR042638	Healthy	Japan	FALSE	M	26
PRJDB3601	Nishijima et al., 2016: The gut microbiome of healthy Japanese and its microbial and functional uniqueness	DRR042640	Healthy	Japan	TRUE	F	36
PRJDB3601	Nishijima et al., 2016: The gut microbiome of healthy Japanese and its microbial and functional uniqueness	DRR042642	Healthy	Japan	TRUE	F	33
PRJDB3601	Nishijima et al., 2016: The gut microbiome of healthy Japanese and its microbial and functional uniqueness	DRR042644	Healthy	Japan	FALSE	F	40
PRJDB3601	Nishijima et al., 2016: The gut microbiome of healthy Japanese and its microbial and functional uniqueness	DRR042645	Healthy	Japan	TRUE	F	40
PRJDB3601	Nishijima et al., 2016: The gut microbiome of healthy Japanese and its microbial and functional uniqueness	DRR042646	Healthy	Japan	FALSE	F	40
PRJDB3601	Nishijima et al., 2016: The gut microbiome of healthy Japanese and its microbial and functional uniqueness	DRR042648	Healthy	Japan	FALSE	F	40
PRJDB3601	Nishijima et al., 2016: The gut microbiome of healthy Japanese and its microbial and functional uniqueness	DRR042649	Healthy	Japan	TRUE	F	40
PRJDB3601	Nishijima et al., 2016: The gut microbiome of healthy Japanese and its microbial and functional uniqueness	DRR042650	Healthy	Japan	TRUE	F	40
PRJDB3601	Nishijima et al., 2016: The gut microbiome of healthy Japanese and its microbial and functional uniqueness	DRR042651	Healthy	Japan	TRUE	F	31
PRJDB3601	Nishijima et al., 2016: The gut microbiome of healthy Japanese and its microbial and functional uniqueness	DRR042652	Healthy	Japan	FALSE	F	31
PRJDB3601	Nishijima et al., 2016: The gut microbiome of healthy Japanese and its microbial and functional uniqueness	DRR042653	Healthy	Japan	FALSE	F	31
PRJDB3601	Nishijima et al., 2016: The gut microbiome of healthy Japanese and its microbial and functional uniqueness	DRR042654	Healthy	Japan	TRUE	F	31
PRJDB3601	Nishijima et al., 2016: The gut microbiome of healthy Japanese and its microbial and functional uniqueness	DRR042655	Healthy	Japan	FALSE	F	31
PRJDB3601	Nishijima et al., 2016: The gut microbiome of healthy Japanese and its microbial and functional uniqueness	DRR042656	Healthy	Japan	FALSE	F	31
PRJDB3601	Nishijima et al., 2016: The gut microbiome of healthy Japanese and its microbial and functional uniqueness	DRR042658	Healthy	Japan	FALSE	F	31
PRJDB3601	Nishijima et al., 2016: The gut microbiome of healthy Japanese and its microbial and functional uniqueness	DRR042659	Healthy	Japan	TRUE	M	60
PRJDB3601	Nishijima et al., 2016: The gut microbiome of healthy Japanese and its microbial and functional uniqueness	DRR042660	Healthy	Japan	TRUE	M	46
PRJDB3601	Nishijima et al., 2016: The gut microbiome of healthy Japanese and its microbial and functional uniqueness	DRR042661	Healthy	Japan	TRUE	F	48
PRJDB3601	Nishijima et al., 2016: The gut microbiome of healthy Japanese and its microbial and functional uniqueness	DRR042662	Healthy	Japan	TRUE	F	55
PRJDB3601	Nishijima et al., 2016: The gut microbiome of healthy Japanese and its microbial and functional uniqueness	DRR042663	Healthy	Japan	TRUE	M	48
PRJDB4176	Wirbel et al., 2019: Meta-analysis of fecal metagenomes reveals global microbial signatures that are specific for colorectal cancer	DRR127488	Healthy	Japan	TRUE	M	72
PRJDB4176	Wirbel et al., 2019: Meta-analysis of fecal metagenomes reveals global microbial signatures that are specific for colorectal cancer	DRR127524	Healthy	Japan	TRUE	M	73
PRJDB4176	Wirbel et al., 2019: Meta-analysis of fecal metagenomes reveals global microbial signatures that are specific for colorectal cancer	DRR127532	Healthy	Japan	TRUE	F	59
PRJDB4176	Wirbel et al., 2019: Meta-analysis of fecal metagenomes reveals global microbial signatures that are specific for colorectal cancer	DRR127535	Healthy	Japan	TRUE	M	64
PRJDB4176	Wirbel et al., 2019: Meta-analysis of fecal metagenomes reveals global microbial signatures that are specific for colorectal cancer	DRR127537	Healthy	Japan	TRUE	F	50
PRJDB4176	Wirbel et al., 2019: Meta-analysis of fecal metagenomes reveals global microbial signatures that are specific for colorectal cancer	DRR127546	Healthy	Japan	TRUE	F	67
PRJDB4176	Wirbel et al., 2019: Meta-analysis of fecal metagenomes reveals global microbial signatures that are specific for colorectal cancer	DRR127552	Healthy	Japan	TRUE	M	45
PRJDB4176	Wirbel et al., 2019: Meta-analysis of fecal metagenomes reveals global microbial signatures that are specific for colorectal cancer	DRR127583	Healthy	Japan	TRUE	F	65
PRJDB4176	Wirbel et al., 2019: Meta-analysis of fecal metagenomes reveals global microbial signatures that are specific for colorectal cancer	DRR127588	Healthy	Japan	TRUE	M	76
PRJDB4176	Wirbel et al., 2019: Meta-analysis of fecal metagenomes reveals global microbial signatures that are specific for colorectal cancer	DRR127596	Healthy	Japan	TRUE	F	76
PRJDB4176	Wirbel et al., 2019: Meta-analysis of fecal metagenomes reveals global microbial signatures that are specific for colorectal cancer	DRR127597	Healthy	Japan	TRUE	F	53
PRJEB1220	Nielsen et al., 2014: Identification and assembly of genomes and genetic elements in complex metagenomic samples without using reference genomes	ERR209055	Healthy	Denmark	FALSE	F	49
PRJEB1220	Nielsen et al., 2014: Identification and assembly of genomes and genetic elements in complex metagenomic samples without using reference genomes	ERR209056	Healthy	Denmark	TRUE	F	49
PRJEB1220	Nielsen et al., 2014: Identification and assembly of genomes and genetic elements in complex metagenomic samples without using reference genomes	ERR209057	Healthy	Denmark	FALSE	F	59
PRJEB1220	Nielsen et al., 2014: Identification and assembly of genomes and genetic elements in complex metagenomic samples without using reference genomes	ERR209058	Healthy	Denmark	FALSE	F	59
PRJEB1220	Nielsen et al., 2014: Identification and assembly of genomes and genetic elements in complex metagenomic samples without using reference genomes	ERR209059	Healthy	Denmark	TRUE	F	59
PRJEB1220	Nielsen et al., 2014: Identification and assembly of genomes and genetic elements in complex metagenomic samples without using reference genomes	ERR209060	Healthy	Denmark	FALSE	M	69
PRJEB1220	Nielsen et al., 2014: Identification and assembly of genomes and genetic elements in complex metagenomic samples without using reference genomes	ERR209061	Healthy	Denmark	TRUE	M	69
PRJEB1220	Nielsen et al., 2014: Identification and assembly of genomes and genetic elements in complex metagenomic samples without using reference genomes	ERR209062	Healthy	Denmark	FALSE	M	69
PRJEB1220	Nielsen et al., 2014: Identification and assembly of genomes and genetic elements in complex metagenomic samples without using reference genomes	ERR209063	Healthy	Denmark	FALSE	M	59
PRJEB1220	Nielsen et al., 2014: Identification and assembly of genomes and genetic elements in complex metagenomic samples without using reference genomes	ERR209064	Healthy	Denmark	TRUE	M	59
PRJEB1220	Nielsen et al., 2014: Identification and assembly of genomes and genetic elements in complex metagenomic samples without using reference genomes	ERR209065	Healthy	Denmark	FALSE	M	64
PRJEB1220	Nielsen et al., 2014: Identification and assembly of genomes and genetic elements in complex metagenomic samples without using reference genomes	ERR209066	Healthy	Denmark	TRUE	M	64
PRJEB1220	Nielsen et al., 2014: Identification and assembly of genomes and genetic elements in complex metagenomic samples without using reference genomes	ERR209067	Healthy	Denmark	FALSE	F	59
PRJEB1220	Nielsen et al., 2014: Identification and assembly of genomes and genetic elements in complex metagenomic samples without using reference genomes	ERR209068	Healthy	Denmark	FALSE	F	59
PRJEB1220	Nielsen et al., 2014: Identification and assembly of genomes and genetic elements in complex metagenomic samples without using reference genomes	ERR209069	Healthy	Denmark	TRUE	F	59
PRJEB1220	Nielsen et al., 2014: Identification and assembly of genomes and genetic elements in complex metagenomic samples without using reference genomes	ERR209070	Healthy	Denmark	FALSE	F	59
PRJEB1220	Nielsen et al., 2014: Identification and assembly of genomes and genetic elements in complex metagenomic samples without using reference genomes	ERR209071	Healthy	Denmark	FALSE	F	59
PRJEB1220	Nielsen et al., 2014: Identification and assembly of genomes and genetic elements in complex metagenomic samples without using reference genomes	ERR209072	Healthy	Denmark	FALSE	F	59
PRJEB1220	Nielsen et al., 2014: Identification and assembly of genomes and genetic elements in complex metagenomic samples without using reference genomes	ERR209073	Healthy	Denmark	TRUE	M	69
PRJEB1220	Nielsen et al., 2014: Identification and assembly of genomes and genetic elements in complex metagenomic samples without using reference genomes	ERR209074	Healthy	Denmark	FALSE	M	69
PRJEB1220	Nielsen et al., 2014: Identification and assembly of genomes and genetic elements in complex metagenomic samples without using reference genomes	ERR209075	Healthy	Denmark	TRUE	M	59
PRJEB1220	Nielsen et al., 2014: Identification and assembly of genomes and genetic elements in complex metagenomic samples without using reference genomes	ERR209076	Healthy	Denmark	FALSE	M	59
PRJEB1220	Nielsen et al., 2014: Identification and assembly of genomes and genetic elements in complex metagenomic samples without using reference genomes	ERR209077	Healthy	Denmark	TRUE	M	64
PRJEB1220	Nielsen et al., 2014: Identification and assembly of genomes and genetic elements in complex metagenomic samples without using reference genomes	ERR209078	Healthy	Denmark	FALSE	M	64
PRJEB1220	Nielsen et al., 2014: Identification and assembly of genomes and genetic elements in complex metagenomic samples without using reference genomes	ERR209079	Healthy	Denmark	TRUE	M	64
PRJEB1220	Nielsen et al., 2014: Identification and assembly of genomes and genetic elements in complex metagenomic samples without using reference genomes	ERR209080	Healthy	Denmark	TRUE	M	64
PRJEB1220	Nielsen et al., 2014: Identification and assembly of genomes and genetic elements in complex metagenomic samples without using reference genomes	ERR209081	Healthy	Denmark	FALSE	M	64
PRJEB1220	Nielsen et al., 2014: Identification and assembly of genomes and genetic elements in complex metagenomic samples without using reference genomes	ERR209082	Healthy	Denmark	FALSE	F	59
PRJEB1220	Nielsen et al., 2014: Identification and assembly of genomes and genetic elements in complex metagenomic samples without using reference genomes	ERR209083	Healthy	Denmark	TRUE	F	59
PRJEB1220	Nielsen et al., 2014: Identification and assembly of genomes and genetic elements in complex metagenomic samples without using reference genomes	ERR209084	Healthy	Denmark	FALSE	F	59
PRJEB1220	Nielsen et al., 2014: Identification and assembly of genomes and genetic elements in complex metagenomic samples without using reference genomes	ERR209085	Healthy	Denmark	FALSE	F	49
PRJEB1220	Nielsen et al., 2014: Identification and assembly of genomes and genetic elements in complex metagenomic samples without using reference genomes	ERR209086	Healthy	Denmark	FALSE	F	49
PRJEB1220	Nielsen et al., 2014: Identification and assembly of genomes and genetic elements in complex metagenomic samples without using reference genomes	ERR209087	Healthy	Denmark	FALSE	F	49
PRJEB1220	Nielsen et al., 2014: Identification and assembly of genomes and genetic elements in complex metagenomic samples without using reference genomes	ERR209088	Healthy	Denmark	TRUE	F	49
PRJEB1220	Nielsen et al., 2014: Identification and assembly of genomes and genetic elements in complex metagenomic samples without using reference genomes	ERR209089	Healthy	Denmark	FALSE	F	49
PRJEB1220	Nielsen et al., 2014: Identification and assembly of genomes and genetic elements in complex metagenomic samples without using reference genomes	ERR209090	Healthy	Denmark	FALSE	F	49
PRJEB1220	Nielsen et al., 2014: Identification and assembly of genomes and genetic elements in complex metagenomic samples without using reference genomes	ERR209091	Healthy	Denmark	FALSE	F	49
PRJEB1220	Nielsen et al., 2014: Identification and assembly of genomes and genetic elements in complex metagenomic samples without using reference genomes	ERR209092	Healthy	Denmark	TRUE	M	54
PRJEB1220	Nielsen et al., 2014: Identification and assembly of genomes and genetic elements in complex metagenomic samples without using reference genomes	ERR209093	Healthy	Denmark	FALSE	M	54
PRJEB1220	Nielsen et al., 2014: Identification and assembly of genomes and genetic elements in complex metagenomic samples without using reference genomes	ERR209094	Healthy	Denmark	FALSE	F	54
PRJEB1220	Nielsen et al., 2014: Identification and assembly of genomes and genetic elements in complex metagenomic samples without using reference genomes	ERR209095	Healthy	Denmark	TRUE	F	54
PRJEB1220	Nielsen et al., 2014: Identification and assembly of genomes and genetic elements in complex metagenomic samples without using reference genomes	ERR209096	Healthy	Denmark	FALSE	F	54
PRJEB1220	Nielsen et al., 2014: Identification and assembly of genomes and genetic elements in complex metagenomic samples without using reference genomes	ERR209097	Healthy	Denmark	TRUE	M	59
PRJEB1220	Nielsen et al., 2014: Identification and assembly of genomes and genetic elements in complex metagenomic samples without using reference genomes	ERR209098	Healthy	Denmark	FALSE	M	59
PRJEB1220	Nielsen et al., 2014: Identification and assembly of genomes and genetic elements in complex metagenomic samples without using reference genomes	ERR209099	Healthy	Denmark	TRUE	F	49
PRJEB1220	Nielsen et al., 2014: Identification and assembly of genomes and genetic elements in complex metagenomic samples without using reference genomes	ERR209100	Healthy	Denmark	FALSE	F	49
PRJEB1220	Nielsen et al., 2014: Identification and assembly of genomes and genetic elements in complex metagenomic samples without using reference genomes	ERR209101	Healthy	Denmark	FALSE	F	49
PRJEB1220	Nielsen et al., 2014: Identification and assembly of genomes and genetic elements in complex metagenomic samples without using reference genomes	ERR209102	Healthy	Denmark	TRUE	M	64
PRJEB1220	Nielsen et al., 2014: Identification and assembly of genomes and genetic elements in complex metagenomic samples without using reference genomes	ERR209103	Healthy	Denmark	FALSE	M	64
PRJEB1220	Nielsen et al., 2014: Identification and assembly of genomes and genetic elements in complex metagenomic samples without using reference genomes	ERR209104	Healthy	Denmark	TRUE	M	49
PRJEB1220	Nielsen et al., 2014: Identification and assembly of genomes and genetic elements in complex metagenomic samples without using reference genomes	ERR209105	Healthy	Denmark	FALSE	M	49
PRJEB1220	Nielsen et al., 2014: Identification and assembly of genomes and genetic elements in complex metagenomic samples without using reference genomes	ERR209106	Healthy	Denmark	TRUE	F	44
PRJEB1220	Nielsen et al., 2014: Identification and assembly of genomes and genetic elements in complex metagenomic samples without using reference genomes	ERR209107	Healthy	Denmark	FALSE	F	44
PRJEB1220	Nielsen et al., 2014: Identification and assembly of genomes and genetic elements in complex metagenomic samples without using reference genomes	ERR209108	Healthy	Denmark	FALSE	F	64
PRJEB1220	Nielsen et al., 2014: Identification and assembly of genomes and genetic elements in complex metagenomic samples without using reference genomes	ERR209109	Healthy	Denmark	TRUE	F	64
PRJEB1220	Nielsen et al., 2014: Identification and assembly of genomes and genetic elements in complex metagenomic samples without using reference genomes	ERR209110	Healthy	Denmark	FALSE	F	49
PRJEB1220	Nielsen et al., 2014: Identification and assembly of genomes and genetic elements in complex metagenomic samples without using reference genomes	ERR209111	Healthy	Denmark	TRUE	F	49
PRJEB1220	Nielsen et al., 2014: Identification and assembly of genomes and genetic elements in complex metagenomic samples without using reference genomes	ERR209112	Healthy	Denmark	FALSE	M	64
PRJEB1220	Nielsen et al., 2014: Identification and assembly of genomes and genetic elements in complex metagenomic samples without using reference genomes	ERR209113	Healthy	Denmark	TRUE	M	64
PRJEB1220	Nielsen et al., 2014: Identification and assembly of genomes and genetic elements in complex metagenomic samples without using reference genomes	ERR209114	Healthy	Denmark	TRUE	M	69
PRJEB1220	Nielsen et al., 2014: Identification and assembly of genomes and genetic elements in complex metagenomic samples without using reference genomes	ERR209115	Healthy	Denmark	FALSE	M	69
PRJEB1220	Nielsen et al., 2014: Identification and assembly of genomes and genetic elements in complex metagenomic samples without using reference genomes	ERR209116	Healthy	Denmark	TRUE	F	59
PRJEB1220	Nielsen et al., 2014: Identification and assembly of genomes and genetic elements in complex metagenomic samples without using reference genomes	ERR209117	Healthy	Denmark	TRUE	F	59
PRJEB1220	Nielsen et al., 2014: Identification and assembly of genomes and genetic elements in complex metagenomic samples without using reference genomes	ERR209118	Healthy	Denmark	TRUE	F	49
PRJEB1220	Nielsen et al., 2014: Identification and assembly of genomes and genetic elements in complex metagenomic samples without using reference genomes	ERR209119	Healthy	Denmark	TRUE	F	49
PRJEB1220	Nielsen et al., 2014: Identification and assembly of genomes and genetic elements in complex metagenomic samples without using reference genomes	ERR209120	Healthy	Denmark	FALSE	F	49
PRJEB1220	Nielsen et al., 2014: Identification and assembly of genomes and genetic elements in complex metagenomic samples without using reference genomes	ERR209121	Healthy	Denmark	TRUE	F	49
PRJEB1220	Nielsen et al., 2014: Identification and assembly of genomes and genetic elements in complex metagenomic samples without using reference genomes	ERR209122	Healthy	Denmark	TRUE	F	59
PRJEB1220	Nielsen et al., 2014: Identification and assembly of genomes and genetic elements in complex metagenomic samples without using reference genomes	ERR209123	Healthy	Denmark	FALSE	F	59
PRJEB1220	Nielsen et al., 2014: Identification and assembly of genomes and genetic elements in complex metagenomic samples without using reference genomes	ERR209124	Healthy	Denmark	FALSE	F	44
PRJEB1220	Nielsen et al., 2014: Identification and assembly of genomes and genetic elements in complex metagenomic samples without using reference genomes	ERR209125	Healthy	Denmark	TRUE	F	44
PRJEB1220	Nielsen et al., 2014: Identification and assembly of genomes and genetic elements in complex metagenomic samples without using reference genomes	ERR209126	Healthy	Denmark	FALSE	M	59
PRJEB1220	Nielsen et al., 2014: Identification and assembly of genomes and genetic elements in complex metagenomic samples without using reference genomes	ERR209127	Healthy	Denmark	FALSE	M	59
PRJEB1220	Nielsen et al., 2014: Identification and assembly of genomes and genetic elements in complex metagenomic samples without using reference genomes	ERR209128	Healthy	Denmark	TRUE	M	69
PRJEB1220	Nielsen et al., 2014: Identification and assembly of genomes and genetic elements in complex metagenomic samples without using reference genomes	ERR209129	Healthy	Denmark	TRUE	M	69
PRJEB1220	Nielsen et al., 2014: Identification and assembly of genomes and genetic elements in complex metagenomic samples without using reference genomes	ERR209130	Healthy	Denmark	TRUE	M	69
PRJEB1220	Nielsen et al., 2014: Identification and assembly of genomes and genetic elements in complex metagenomic samples without using reference genomes	ERR209131	Healthy	Denmark	TRUE	M	69
PRJEB1220	Nielsen et al., 2014: Identification and assembly of genomes and genetic elements in complex metagenomic samples without using reference genomes	ERR209132	Healthy	Denmark	FALSE	F	59
PRJEB1220	Nielsen et al., 2014: Identification and assembly of genomes and genetic elements in complex metagenomic samples without using reference genomes	ERR209133	Healthy	Denmark	TRUE	F	59
PRJEB1220	Nielsen et al., 2014: Identification and assembly of genomes and genetic elements in complex metagenomic samples without using reference genomes	ERR209135	Healthy	Denmark	TRUE	M	54
PRJEB1220	Nielsen et al., 2014: Identification and assembly of genomes and genetic elements in complex metagenomic samples without using reference genomes	ERR209136	Healthy	Denmark	FALSE	M	49
PRJEB1220	Nielsen et al., 2014: Identification and assembly of genomes and genetic elements in complex metagenomic samples without using reference genomes	ERR209137	Healthy	Denmark	TRUE	M	49
PRJEB1220	Nielsen et al., 2014: Identification and assembly of genomes and genetic elements in complex metagenomic samples without using reference genomes	ERR209138	Healthy	Denmark	FALSE	M	64
PRJEB1220	Nielsen et al., 2014: Identification and assembly of genomes and genetic elements in complex metagenomic samples without using reference genomes	ERR209139	Healthy	Denmark	TRUE	M	64
PRJEB1220	Nielsen et al., 2014: Identification and assembly of genomes and genetic elements in complex metagenomic samples without using reference genomes	ERR209140	Healthy	Denmark	TRUE	M	44
PRJEB1220	Nielsen et al., 2014: Identification and assembly of genomes and genetic elements in complex metagenomic samples without using reference genomes	ERR209141	Healthy	Denmark	FALSE	M	44
PRJEB1220	Nielsen et al., 2014: Identification and assembly of genomes and genetic elements in complex metagenomic samples without using reference genomes	ERR209142	Healthy	Denmark	TRUE	F	54
PRJEB1220	Nielsen et al., 2014: Identification and assembly of genomes and genetic elements in complex metagenomic samples without using reference genomes	ERR209143	Healthy	Denmark	FALSE	F	54
PRJEB1220	Nielsen et al., 2014: Identification and assembly of genomes and genetic elements in complex metagenomic samples without using reference genomes	ERR209144	Healthy	Denmark	TRUE	M	59
PRJEB1220	Nielsen et al., 2014: Identification and assembly of genomes and genetic elements in complex metagenomic samples without using reference genomes	ERR209145	Healthy	Denmark	FALSE	M	59
PRJEB1220	Nielsen et al., 2014: Identification and assembly of genomes and genetic elements in complex metagenomic samples without using reference genomes	ERR209146	Healthy	Denmark	FALSE	F	67
PRJEB1220	Nielsen et al., 2014: Identification and assembly of genomes and genetic elements in complex metagenomic samples without using reference genomes	ERR209147	Healthy	Denmark	TRUE	F	67
PRJEB1220	Nielsen et al., 2014: Identification and assembly of genomes and genetic elements in complex metagenomic samples without using reference genomes	ERR209148	Healthy	Denmark	FALSE	M	59
PRJEB1220	Nielsen et al., 2014: Identification and assembly of genomes and genetic elements in complex metagenomic samples without using reference genomes	ERR209149	Healthy	Denmark	TRUE	M	59
PRJEB1220	Nielsen et al., 2014: Identification and assembly of genomes and genetic elements in complex metagenomic samples without using reference genomes	ERR209150	Healthy	Denmark	TRUE	M	49
PRJEB1220	Nielsen et al., 2014: Identification and assembly of genomes and genetic elements in complex metagenomic samples without using reference genomes	ERR209151	Healthy	Denmark	FALSE	M	49
PRJEB1220	Nielsen et al., 2014: Identification and assembly of genomes and genetic elements in complex metagenomic samples without using reference genomes	ERR209152	Healthy	Denmark	FALSE	M	69
PRJEB1220	Nielsen et al., 2014: Identification and assembly of genomes and genetic elements in complex metagenomic samples without using reference genomes	ERR209153	Healthy	Denmark	TRUE	M	69
PRJEB1220	Nielsen et al., 2014: Identification and assembly of genomes and genetic elements in complex metagenomic samples without using reference genomes	ERR209154	Healthy	Denmark	FALSE	M	64
PRJEB1220	Nielsen et al., 2014: Identification and assembly of genomes and genetic elements in complex metagenomic samples without using reference genomes	ERR209155	Healthy	Denmark	TRUE	M	64
PRJEB1220	Nielsen et al., 2014: Identification and assembly of genomes and genetic elements in complex metagenomic samples without using reference genomes	ERR209156	Healthy	Denmark	FALSE	M	59
PRJEB1220	Nielsen et al., 2014: Identification and assembly of genomes and genetic elements in complex metagenomic samples without using reference genomes	ERR209157	Healthy	Denmark	TRUE	M	59
PRJEB1220	Nielsen et al., 2014: Identification and assembly of genomes and genetic elements in complex metagenomic samples without using reference genomes	ERR209158	Healthy	Denmark	TRUE	M	54
PRJEB1220	Nielsen et al., 2014: Identification and assembly of genomes and genetic elements in complex metagenomic samples without using reference genomes	ERR209159	Healthy	Denmark	FALSE	M	54
PRJEB1220	Nielsen et al., 2014: Identification and assembly of genomes and genetic elements in complex metagenomic samples without using reference genomes	ERR209160	Healthy	Denmark	FALSE	F	69
PRJEB1220	Nielsen et al., 2014: Identification and assembly of genomes and genetic elements in complex metagenomic samples without using reference genomes	ERR209161	Healthy	Denmark	TRUE	F	69
PRJEB1220	Nielsen et al., 2014: Identification and assembly of genomes and genetic elements in complex metagenomic samples without using reference genomes	ERR209162	Healthy	Denmark	FALSE	F	54
PRJEB1220	Nielsen et al., 2014: Identification and assembly of genomes and genetic elements in complex metagenomic samples without using reference genomes	ERR209163	Healthy	Denmark	TRUE	F	54
PRJEB1220	Nielsen et al., 2014: Identification and assembly of genomes and genetic elements in complex metagenomic samples without using reference genomes	ERR209164	Healthy	Denmark	FALSE	F	44
PRJEB1220	Nielsen et al., 2014: Identification and assembly of genomes and genetic elements in complex metagenomic samples without using reference genomes	ERR209165	Healthy	Denmark	TRUE	F	44
PRJEB1220	Nielsen et al., 2014: Identification and assembly of genomes and genetic elements in complex metagenomic samples without using reference genomes	ERR209166	Healthy	Denmark	FALSE	M	49
PRJEB1220	Nielsen et al., 2014: Identification and assembly of genomes and genetic elements in complex metagenomic samples without using reference genomes	ERR209167	Healthy	Denmark	TRUE	M	49
PRJEB1220	Nielsen et al., 2014: Identification and assembly of genomes and genetic elements in complex metagenomic samples without using reference genomes	ERR209168	Healthy	Denmark	FALSE	F	69
PRJEB1220	Nielsen et al., 2014: Identification and assembly of genomes and genetic elements in complex metagenomic samples without using reference genomes	ERR209169	Healthy	Denmark	TRUE	F	69
PRJEB1220	Nielsen et al., 2014: Identification and assembly of genomes and genetic elements in complex metagenomic samples without using reference genomes	ERR209170	Healthy	Denmark	FALSE	F	49
PRJEB1220	Nielsen et al., 2014: Identification and assembly of genomes and genetic elements in complex metagenomic samples without using reference genomes	ERR209171	Healthy	Denmark	TRUE	F	49
PRJEB1220	Nielsen et al., 2014: Identification and assembly of genomes and genetic elements in complex metagenomic samples without using reference genomes	ERR209172	Healthy	Denmark	TRUE	F	49
PRJEB1220	Nielsen et al., 2014: Identification and assembly of genomes and genetic elements in complex metagenomic samples without using reference genomes	ERR209173	Healthy	Denmark	FALSE	F	49
PRJEB1220	Nielsen et al., 2014: Identification and assembly of genomes and genetic elements in complex metagenomic samples without using reference genomes	ERR209174	Healthy	Denmark	TRUE	M	49
PRJEB1220	Nielsen et al., 2014: Identification and assembly of genomes and genetic elements in complex metagenomic samples without using reference genomes	ERR209175	Healthy	Denmark	FALSE	M	49
PRJEB1220	Nielsen et al., 2014: Identification and assembly of genomes and genetic elements in complex metagenomic samples without using reference genomes	ERR209176	Healthy	Denmark	FALSE	M	59
PRJEB1220	Nielsen et al., 2014: Identification and assembly of genomes and genetic elements in complex metagenomic samples without using reference genomes	ERR209177	Healthy	Denmark	TRUE	M	59
PRJEB1220	Nielsen et al., 2014: Identification and assembly of genomes and genetic elements in complex metagenomic samples without using reference genomes	ERR209178	Healthy	Denmark	TRUE	M	54
PRJEB1220	Nielsen et al., 2014: Identification and assembly of genomes and genetic elements in complex metagenomic samples without using reference genomes	ERR209179	Healthy	Denmark	TRUE	M	54
PRJEB1220	Nielsen et al., 2014: Identification and assembly of genomes and genetic elements in complex metagenomic samples without using reference genomes	ERR209180	Healthy	Denmark	FALSE	F	54
PRJEB1220	Nielsen et al., 2014: Identification and assembly of genomes and genetic elements in complex metagenomic samples without using reference genomes	ERR209181	Healthy	Denmark	TRUE	F	54
PRJEB1220	Nielsen et al., 2014: Identification and assembly of genomes and genetic elements in complex metagenomic samples without using reference genomes	ERR209182	Healthy	Denmark	FALSE	F	54
PRJEB1220	Nielsen et al., 2014: Identification and assembly of genomes and genetic elements in complex metagenomic samples without using reference genomes	ERR209183	Healthy	Denmark	TRUE	F	54
PRJEB1220	Nielsen et al., 2014: Identification and assembly of genomes and genetic elements in complex metagenomic samples without using reference genomes	ERR209184	Healthy	Denmark	TRUE	M	59
PRJEB1220	Nielsen et al., 2014: Identification and assembly of genomes and genetic elements in complex metagenomic samples without using reference genomes	ERR209185	Healthy	Denmark	FALSE	M	59
PRJEB1220	Nielsen et al., 2014: Identification and assembly of genomes and genetic elements in complex metagenomic samples without using reference genomes	ERR209186	Healthy	Denmark	TRUE	M	64
PRJEB1220	Nielsen et al., 2014: Identification and assembly of genomes and genetic elements in complex metagenomic samples without using reference genomes	ERR209187	Healthy	Denmark	FALSE	M	64
PRJEB1220	Nielsen et al., 2014: Identification and assembly of genomes and genetic elements in complex metagenomic samples without using reference genomes	ERR209188	Healthy	Denmark	FALSE	F	69
PRJEB1220	Nielsen et al., 2014: Identification and assembly of genomes and genetic elements in complex metagenomic samples without using reference genomes	ERR209189	Healthy	Denmark	TRUE	F	69
PRJEB1220	Nielsen et al., 2014: Identification and assembly of genomes and genetic elements in complex metagenomic samples without using reference genomes	ERR209190	Healthy	Denmark	FALSE	F	49
PRJEB1220	Nielsen et al., 2014: Identification and assembly of genomes and genetic elements in complex metagenomic samples without using reference genomes	ERR209191	Healthy	Denmark	TRUE	F	49
PRJEB1220	Nielsen et al., 2014: Identification and assembly of genomes and genetic elements in complex metagenomic samples without using reference genomes	ERR209192	Healthy	Denmark	TRUE	M	59
PRJEB1220	Nielsen et al., 2014: Identification and assembly of genomes and genetic elements in complex metagenomic samples without using reference genomes	ERR209193	Healthy	Denmark	TRUE	M	59
PRJEB1220	Nielsen et al., 2014: Identification and assembly of genomes and genetic elements in complex metagenomic samples without using reference genomes	ERR209194	Healthy	Denmark	TRUE	F	54
PRJEB1220	Nielsen et al., 2014: Identification and assembly of genomes and genetic elements in complex metagenomic samples without using reference genomes	ERR209195	Healthy	Denmark	TRUE	F	54
PRJEB1220	Nielsen et al., 2014: Identification and assembly of genomes and genetic elements in complex metagenomic samples without using reference genomes	ERR209196	Healthy	Denmark	TRUE	M	59
PRJEB1220	Nielsen et al., 2014: Identification and assembly of genomes and genetic elements in complex metagenomic samples without using reference genomes	ERR209197	Healthy	Denmark	TRUE	M	59
PRJEB1220	Nielsen et al., 2014: Identification and assembly of genomes and genetic elements in complex metagenomic samples without using reference genomes	ERR209198	Healthy	Denmark	FALSE	F	44
PRJEB1220	Nielsen et al., 2014: Identification and assembly of genomes and genetic elements in complex metagenomic samples without using reference genomes	ERR209199	Healthy	Denmark	TRUE	F	44
PRJEB1220	Nielsen et al., 2014: Identification and assembly of genomes and genetic elements in complex metagenomic samples without using reference genomes	ERR209200	Healthy	Denmark	FALSE	M	54
PRJEB1220	Nielsen et al., 2014: Identification and assembly of genomes and genetic elements in complex metagenomic samples without using reference genomes	ERR209201	Healthy	Denmark	TRUE	M	54
PRJEB1220	Nielsen et al., 2014: Identification and assembly of genomes and genetic elements in complex metagenomic samples without using reference genomes	ERR209202	Healthy	Denmark	FALSE	F	54
PRJEB1220	Nielsen et al., 2014: Identification and assembly of genomes and genetic elements in complex metagenomic samples without using reference genomes	ERR209203	Healthy	Denmark	TRUE	F	54
PRJEB1220	Nielsen et al., 2014: Identification and assembly of genomes and genetic elements in complex metagenomic samples without using reference genomes	ERR209204	Healthy	Denmark	FALSE	F	59
PRJEB1220	Nielsen et al., 2014: Identification and assembly of genomes and genetic elements in complex metagenomic samples without using reference genomes	ERR209205	Healthy	Denmark	TRUE	F	59
PRJEB1220	Nielsen et al., 2014: Identification and assembly of genomes and genetic elements in complex metagenomic samples without using reference genomes	ERR209206	Healthy	Denmark	FALSE	F	59
PRJEB1220	Nielsen et al., 2014: Identification and assembly of genomes and genetic elements in complex metagenomic samples without using reference genomes	ERR209207	Healthy	Denmark	FALSE	M	49
PRJEB1220	Nielsen et al., 2014: Identification and assembly of genomes and genetic elements in complex metagenomic samples without using reference genomes	ERR209208	Healthy	Denmark	TRUE	M	49
PRJEB1220	Nielsen et al., 2014: Identification and assembly of genomes and genetic elements in complex metagenomic samples without using reference genomes	ERR209209	Healthy	Denmark	FALSE	F	45
PRJEB1220	Nielsen et al., 2014: Identification and assembly of genomes and genetic elements in complex metagenomic samples without using reference genomes	ERR209210	Healthy	Denmark	TRUE	F	45
PRJEB1220	Nielsen et al., 2014: Identification and assembly of genomes and genetic elements in complex metagenomic samples without using reference genomes	ERR209211	Healthy	Denmark	TRUE	F	64
PRJEB1220	Nielsen et al., 2014: Identification and assembly of genomes and genetic elements in complex metagenomic samples without using reference genomes	ERR209212	Healthy	Denmark	FALSE	F	64
PRJEB1220	Nielsen et al., 2014: Identification and assembly of genomes and genetic elements in complex metagenomic samples without using reference genomes	ERR209213	Healthy	Denmark	TRUE	M	54
PRJEB1220	Nielsen et al., 2014: Identification and assembly of genomes and genetic elements in complex metagenomic samples without using reference genomes	ERR209214	Healthy	Denmark	TRUE	M	54
PRJEB1220	Nielsen et al., 2014: Identification and assembly of genomes and genetic elements in complex metagenomic samples without using reference genomes	ERR209215	Healthy	Denmark	FALSE	F	49
PRJEB1220	Nielsen et al., 2014: Identification and assembly of genomes and genetic elements in complex metagenomic samples without using reference genomes	ERR209216	Healthy	Denmark	TRUE	F	49
PRJEB1220	Nielsen et al., 2014: Identification and assembly of genomes and genetic elements in complex metagenomic samples without using reference genomes	ERR209217	Healthy	Denmark	FALSE	M	64
PRJEB1220	Nielsen et al., 2014: Identification and assembly of genomes and genetic elements in complex metagenomic samples without using reference genomes	ERR209218	Healthy	Denmark	TRUE	M	64
PRJEB1220	Nielsen et al., 2014: Identification and assembly of genomes and genetic elements in complex metagenomic samples without using reference genomes	ERR209219	Healthy	Denmark	FALSE	F	69
PRJEB1220	Nielsen et al., 2014: Identification and assembly of genomes and genetic elements in complex metagenomic samples without using reference genomes	ERR209220	Healthy	Denmark	TRUE	F	69
PRJEB1220	Nielsen et al., 2014: Identification and assembly of genomes and genetic elements in complex metagenomic samples without using reference genomes	ERR209221	Healthy	Denmark	FALSE	F	49
PRJEB1220	Nielsen et al., 2014: Identification and assembly of genomes and genetic elements in complex metagenomic samples without using reference genomes	ERR209222	Healthy	Denmark	TRUE	F	49
PRJEB1220	Nielsen et al., 2014: Identification and assembly of genomes and genetic elements in complex metagenomic samples without using reference genomes	ERR209223	Healthy	Denmark	FALSE	F	49
PRJEB1220	Nielsen et al., 2014: Identification and assembly of genomes and genetic elements in complex metagenomic samples without using reference genomes	ERR209224	Healthy	Denmark	TRUE	F	49
PRJEB1220	Nielsen et al., 2014: Identification and assembly of genomes and genetic elements in complex metagenomic samples without using reference genomes	ERR209225	Healthy	Denmark	TRUE	F	65
PRJEB1220	Nielsen et al., 2014: Identification and assembly of genomes and genetic elements in complex metagenomic samples without using reference genomes	ERR209226	Healthy	Denmark	TRUE	F	65
PRJEB1220	Nielsen et al., 2014: Identification and assembly of genomes and genetic elements in complex metagenomic samples without using reference genomes	ERR209227	Healthy	Denmark	TRUE	F	60
PRJEB1220	Nielsen et al., 2014: Identification and assembly of genomes and genetic elements in complex metagenomic samples without using reference genomes	ERR209228	Healthy	Denmark	FALSE	F	60
PRJEB1220	Nielsen et al., 2014: Identification and assembly of genomes and genetic elements in complex metagenomic samples without using reference genomes	ERR209229	Healthy	Denmark	FALSE	F	50
PRJEB1220	Nielsen et al., 2014: Identification and assembly of genomes and genetic elements in complex metagenomic samples without using reference genomes	ERR209230	Healthy	Denmark	TRUE	F	50
PRJEB1220	Nielsen et al., 2014: Identification and assembly of genomes and genetic elements in complex metagenomic samples without using reference genomes	ERR209231	Healthy	Denmark	FALSE	F	60
PRJEB1220	Nielsen et al., 2014: Identification and assembly of genomes and genetic elements in complex metagenomic samples without using reference genomes	ERR209232	Healthy	Denmark	TRUE	F	60
PRJEB1220	Nielsen et al., 2014: Identification and assembly of genomes and genetic elements in complex metagenomic samples without using reference genomes	ERR209233	Healthy	Denmark	FALSE	F	55
PRJEB1220	Nielsen et al., 2014: Identification and assembly of genomes and genetic elements in complex metagenomic samples without using reference genomes	ERR209234	Healthy	Denmark	TRUE	F	55
PRJEB1220	Nielsen et al., 2014: Identification and assembly of genomes and genetic elements in complex metagenomic samples without using reference genomes	ERR209235	Healthy	Denmark	FALSE	M	64
PRJEB1220	Nielsen et al., 2014: Identification and assembly of genomes and genetic elements in complex metagenomic samples without using reference genomes	ERR209236	Healthy	Denmark	FALSE	M	64
PRJEB1220	Nielsen et al., 2014: Identification and assembly of genomes and genetic elements in complex metagenomic samples without using reference genomes	ERR209237	Healthy	Denmark	FALSE	F	59
PRJEB1220	Nielsen et al., 2014: Identification and assembly of genomes and genetic elements in complex metagenomic samples without using reference genomes	ERR209238	Healthy	Denmark	TRUE	F	59
PRJEB1220	Nielsen et al., 2014: Identification and assembly of genomes and genetic elements in complex metagenomic samples without using reference genomes	ERR209239	Healthy	Denmark	TRUE	F	60
PRJEB1220	Nielsen et al., 2014: Identification and assembly of genomes and genetic elements in complex metagenomic samples without using reference genomes	ERR209240	Healthy	Denmark	FALSE	F	60
PRJEB1220	Nielsen et al., 2014: Identification and assembly of genomes and genetic elements in complex metagenomic samples without using reference genomes	ERR209241	Healthy	Denmark	FALSE	F	55
PRJEB1220	Nielsen et al., 2014: Identification and assembly of genomes and genetic elements in complex metagenomic samples without using reference genomes	ERR209242	Healthy	Denmark	FALSE	F	55
PRJEB1220	Nielsen et al., 2014: Identification and assembly of genomes and genetic elements in complex metagenomic samples without using reference genomes	ERR209243	Healthy	Denmark	FALSE	F	55
PRJEB1220	Nielsen et al., 2014: Identification and assembly of genomes and genetic elements in complex metagenomic samples without using reference genomes	ERR209244	Healthy	Denmark	TRUE	F	55
PRJEB1220	Nielsen et al., 2014: Identification and assembly of genomes and genetic elements in complex metagenomic samples without using reference genomes	ERR209245	Healthy	Denmark	TRUE	M	59
PRJEB1220	Nielsen et al., 2014: Identification and assembly of genomes and genetic elements in complex metagenomic samples without using reference genomes	ERR209246	Healthy	Denmark	FALSE	F	55
PRJEB1220	Nielsen et al., 2014: Identification and assembly of genomes and genetic elements in complex metagenomic samples without using reference genomes	ERR209247	Healthy	Denmark	FALSE	F	55
PRJEB1220	Nielsen et al., 2014: Identification and assembly of genomes and genetic elements in complex metagenomic samples without using reference genomes	ERR209248	Healthy	Denmark	TRUE	F	55
PRJEB1220	Nielsen et al., 2014: Identification and assembly of genomes and genetic elements in complex metagenomic samples without using reference genomes	ERR209249	Healthy	Denmark	FALSE	F	55
PRJEB1220	Nielsen et al., 2014: Identification and assembly of genomes and genetic elements in complex metagenomic samples without using reference genomes	ERR209250	Healthy	Denmark	FALSE	F	64
PRJEB1220	Nielsen et al., 2014: Identification and assembly of genomes and genetic elements in complex metagenomic samples without using reference genomes	ERR209251	Healthy	Denmark	FALSE	F	64
PRJEB1220	Nielsen et al., 2014: Identification and assembly of genomes and genetic elements in complex metagenomic samples without using reference genomes	ERR209252	Healthy	Denmark	TRUE	F	64
PRJEB1220	Nielsen et al., 2014: Identification and assembly of genomes and genetic elements in complex metagenomic samples without using reference genomes	ERR209253	Healthy	Denmark	FALSE	F	64
PRJEB1220	Nielsen et al., 2014: Identification and assembly of genomes and genetic elements in complex metagenomic samples without using reference genomes	ERR209254	Healthy	Denmark	TRUE	F	50
PRJEB1220	Nielsen et al., 2014: Identification and assembly of genomes and genetic elements in complex metagenomic samples without using reference genomes	ERR209255	Healthy	Denmark	FALSE	M	50
PRJEB1220	Nielsen et al., 2014: Identification and assembly of genomes and genetic elements in complex metagenomic samples without using reference genomes	ERR209256	Healthy	Denmark	TRUE	M	50
PRJEB1220	Nielsen et al., 2014: Identification and assembly of genomes and genetic elements in complex metagenomic samples without using reference genomes	ERR209257	Healthy	Denmark	FALSE	M	50
PRJEB1220	Nielsen et al., 2014: Identification and assembly of genomes and genetic elements in complex metagenomic samples without using reference genomes	ERR209258	Healthy	Denmark	TRUE	M	50
PRJEB1220	Nielsen et al., 2014: Identification and assembly of genomes and genetic elements in complex metagenomic samples without using reference genomes	ERR209259	Healthy	Denmark	FALSE	M	50
PRJEB1220	Nielsen et al., 2014: Identification and assembly of genomes and genetic elements in complex metagenomic samples without using reference genomes	ERR209260	Healthy	Denmark	FALSE	M	50
PRJEB1220	Nielsen et al., 2014: Identification and assembly of genomes and genetic elements in complex metagenomic samples without using reference genomes	ERR209261	Healthy	Denmark	FALSE	M	50
PRJEB1220	Nielsen et al., 2014: Identification and assembly of genomes and genetic elements in complex metagenomic samples without using reference genomes	ERR209262	Healthy	Denmark	FALSE	F	49
PRJEB1220	Nielsen et al., 2014: Identification and assembly of genomes and genetic elements in complex metagenomic samples without using reference genomes	ERR209263	Healthy	Denmark	FALSE	F	49
PRJEB1220	Nielsen et al., 2014: Identification and assembly of genomes and genetic elements in complex metagenomic samples without using reference genomes	ERR209264	Healthy	Denmark	FALSE	F	49
PRJEB1220	Nielsen et al., 2014: Identification and assembly of genomes and genetic elements in complex metagenomic samples without using reference genomes	ERR209265	Healthy	Denmark	FALSE	F	49
PRJEB1220	Nielsen et al., 2014: Identification and assembly of genomes and genetic elements in complex metagenomic samples without using reference genomes	ERR209266	Healthy	Denmark	FALSE	F	49
PRJEB1220	Nielsen et al., 2014: Identification and assembly of genomes and genetic elements in complex metagenomic samples without using reference genomes	ERR209267	Healthy	Denmark	TRUE	F	49
PRJEB1220	Nielsen et al., 2014: Identification and assembly of genomes and genetic elements in complex metagenomic samples without using reference genomes	ERR209268	Healthy	Denmark	FALSE	F	49
PRJEB1220	Nielsen et al., 2014: Identification and assembly of genomes and genetic elements in complex metagenomic samples without using reference genomes	ERR209269	Healthy	Denmark	TRUE	F	49
PRJEB1220	Nielsen et al., 2014: Identification and assembly of genomes and genetic elements in complex metagenomic samples without using reference genomes	ERR209270	Healthy	Denmark	TRUE	F	49
PRJEB1220	Nielsen et al., 2014: Identification and assembly of genomes and genetic elements in complex metagenomic samples without using reference genomes	ERR209271	Healthy	Denmark	FALSE	F	49
PRJEB1220	Nielsen et al., 2014: Identification and assembly of genomes and genetic elements in complex metagenomic samples without using reference genomes	ERR209272	Healthy	Denmark	FALSE	F	49
PRJEB1220	Nielsen et al., 2014: Identification and assembly of genomes and genetic elements in complex metagenomic samples without using reference genomes	ERR209273	Healthy	Denmark	FALSE	F	49
PRJEB1220	Nielsen et al., 2014: Identification and assembly of genomes and genetic elements in complex metagenomic samples without using reference genomes	ERR209274	Healthy	Denmark	FALSE	M	64
PRJEB1220	Nielsen et al., 2014: Identification and assembly of genomes and genetic elements in complex metagenomic samples without using reference genomes	ERR209275	Healthy	Denmark	TRUE	M	64
PRJEB1220	Nielsen et al., 2014: Identification and assembly of genomes and genetic elements in complex metagenomic samples without using reference genomes	ERR209276	Healthy	Denmark	FALSE	M	64
PRJEB1220	Nielsen et al., 2014: Identification and assembly of genomes and genetic elements in complex metagenomic samples without using reference genomes	ERR209277	Healthy	Denmark	FALSE	M	64
PRJEB1220	Nielsen et al., 2014: Identification and assembly of genomes and genetic elements in complex metagenomic samples without using reference genomes	ERR209278	Healthy	Denmark	TRUE	M	64
PRJEB1220	Nielsen et al., 2014: Identification and assembly of genomes and genetic elements in complex metagenomic samples without using reference genomes	ERR209279	Healthy	Denmark	FALSE	M	64
PRJEB1220	Nielsen et al., 2014: Identification and assembly of genomes and genetic elements in complex metagenomic samples without using reference genomes	ERR209280	Healthy	Denmark	FALSE	F	64
PRJEB1220	Nielsen et al., 2014: Identification and assembly of genomes and genetic elements in complex metagenomic samples without using reference genomes	ERR209281	Healthy	Denmark	TRUE	F	64
PRJEB1220	Nielsen et al., 2014: Identification and assembly of genomes and genetic elements in complex metagenomic samples without using reference genomes	ERR209282	Healthy	Denmark	TRUE	F	64
PRJEB1220	Nielsen et al., 2014: Identification and assembly of genomes and genetic elements in complex metagenomic samples without using reference genomes	ERR209283	Healthy	Denmark	FALSE	F	64
PRJEB1220	Nielsen et al., 2014: Identification and assembly of genomes and genetic elements in complex metagenomic samples without using reference genomes	ERR209284	Healthy	Denmark	FALSE	F	64
PRJEB1220	Nielsen et al., 2014: Identification and assembly of genomes and genetic elements in complex metagenomic samples without using reference genomes	ERR209285	Healthy	Denmark	FALSE	F	64
PRJEB1220	Nielsen et al., 2014: Identification and assembly of genomes and genetic elements in complex metagenomic samples without using reference genomes	ERR209286	Healthy	Denmark	FALSE	F	53
PRJEB1220	Nielsen et al., 2014: Identification and assembly of genomes and genetic elements in complex metagenomic samples without using reference genomes	ERR209287	Healthy	Denmark	TRUE	F	53
PRJEB1220	Nielsen et al., 2014: Identification and assembly of genomes and genetic elements in complex metagenomic samples without using reference genomes	ERR209288	Healthy	Denmark	TRUE	F	53
PRJEB1220	Nielsen et al., 2014: Identification and assembly of genomes and genetic elements in complex metagenomic samples without using reference genomes	ERR209289	Healthy	Denmark	FALSE	F	53
PRJEB1220	Nielsen et al., 2014: Identification and assembly of genomes and genetic elements in complex metagenomic samples without using reference genomes	ERR209290	Healthy	Denmark	FALSE	F	53
PRJEB1220	Nielsen et al., 2014: Identification and assembly of genomes and genetic elements in complex metagenomic samples without using reference genomes	ERR209291	Healthy	Denmark	FALSE	F	53
PRJEB1220	Nielsen et al., 2014: Identification and assembly of genomes and genetic elements in complex metagenomic samples without using reference genomes	ERR209292	Healthy	Denmark	FALSE	M	55
PRJEB1220	Nielsen et al., 2014: Identification and assembly of genomes and genetic elements in complex metagenomic samples without using reference genomes	ERR209293	Healthy	Denmark	TRUE	M	55
PRJEB1220	Nielsen et al., 2014: Identification and assembly of genomes and genetic elements in complex metagenomic samples without using reference genomes	ERR209294	Healthy	Denmark	FALSE	M	55
PRJEB1220	Nielsen et al., 2014: Identification and assembly of genomes and genetic elements in complex metagenomic samples without using reference genomes	ERR209295	Healthy	Denmark	FALSE	M	55
PRJEB1220	Nielsen et al., 2014: Identification and assembly of genomes and genetic elements in complex metagenomic samples without using reference genomes	ERR209296	Healthy	Denmark	FALSE	M	59
PRJEB1220	Nielsen et al., 2014: Identification and assembly of genomes and genetic elements in complex metagenomic samples without using reference genomes	ERR209297	Healthy	Denmark	FALSE	M	59
PRJEB1220	Nielsen et al., 2014: Identification and assembly of genomes and genetic elements in complex metagenomic samples without using reference genomes	ERR209298	Healthy	Denmark	FALSE	M	59
PRJEB1220	Nielsen et al., 2014: Identification and assembly of genomes and genetic elements in complex metagenomic samples without using reference genomes	ERR209299	Healthy	Denmark	FALSE	M	59
PRJEB1220	Nielsen et al., 2014: Identification and assembly of genomes and genetic elements in complex metagenomic samples without using reference genomes	ERR209300	Healthy	Denmark	TRUE	M	59
PRJEB1220	Nielsen et al., 2014: Identification and assembly of genomes and genetic elements in complex metagenomic samples without using reference genomes	ERR209301	Healthy	Denmark	FALSE	F	64
PRJEB1220	Nielsen et al., 2014: Identification and assembly of genomes and genetic elements in complex metagenomic samples without using reference genomes	ERR209302	Healthy	Denmark	TRUE	F	64
PRJEB1220	Nielsen et al., 2014: Identification and assembly of genomes and genetic elements in complex metagenomic samples without using reference genomes	ERR209303	Healthy	Denmark	FALSE	F	64
PRJEB1220	Nielsen et al., 2014: Identification and assembly of genomes and genetic elements in complex metagenomic samples without using reference genomes	ERR209304	Healthy	Denmark	TRUE	F	64
PRJEB1220	Nielsen et al., 2014: Identification and assembly of genomes and genetic elements in complex metagenomic samples without using reference genomes	ERR209305	Healthy	Denmark	FALSE	M	69
PRJEB1220	Nielsen et al., 2014: Identification and assembly of genomes and genetic elements in complex metagenomic samples without using reference genomes	ERR209306	Healthy	Denmark	FALSE	M	69
PRJEB1220	Nielsen et al., 2014: Identification and assembly of genomes and genetic elements in complex metagenomic samples without using reference genomes	ERR209307	Healthy	Denmark	FALSE	M	69
PRJEB1220	Nielsen et al., 2014: Identification and assembly of genomes and genetic elements in complex metagenomic samples without using reference genomes	ERR209308	Healthy	Denmark	FALSE	M	69
PRJEB1220	Nielsen et al., 2014: Identification and assembly of genomes and genetic elements in complex metagenomic samples without using reference genomes	ERR209309	Healthy	Denmark	TRUE	M	69
PRJEB1220	Nielsen et al., 2014: Identification and assembly of genomes and genetic elements in complex metagenomic samples without using reference genomes	ERR209310	Healthy	Denmark	FALSE	M	49
PRJEB1220	Nielsen et al., 2014: Identification and assembly of genomes and genetic elements in complex metagenomic samples without using reference genomes	ERR209311	Healthy	Denmark	TRUE	M	49
PRJEB1220	Nielsen et al., 2014: Identification and assembly of genomes and genetic elements in complex metagenomic samples without using reference genomes	ERR209312	Healthy	Denmark	FALSE	M	49
PRJEB1220	Nielsen et al., 2014: Identification and assembly of genomes and genetic elements in complex metagenomic samples without using reference genomes	ERR209313	Healthy	Denmark	FALSE	M	49
PRJEB1220	Nielsen et al., 2014: Identification and assembly of genomes and genetic elements in complex metagenomic samples without using reference genomes	ERR209314	Healthy	Denmark	TRUE	M	49
PRJEB1220	Nielsen et al., 2014: Identification and assembly of genomes and genetic elements in complex metagenomic samples without using reference genomes	ERR209315	Healthy	Denmark	TRUE	F	59
PRJEB1220	Nielsen et al., 2014: Identification and assembly of genomes and genetic elements in complex metagenomic samples without using reference genomes	ERR209316	Healthy	Denmark	FALSE	F	59
PRJEB1220	Nielsen et al., 2014: Identification and assembly of genomes and genetic elements in complex metagenomic samples without using reference genomes	ERR209317	Healthy	Denmark	FALSE	F	59
PRJEB1220	Nielsen et al., 2014: Identification and assembly of genomes and genetic elements in complex metagenomic samples without using reference genomes	ERR209318	Healthy	Denmark	FALSE	F	59
PRJEB1220	Nielsen et al., 2014: Identification and assembly of genomes and genetic elements in complex metagenomic samples without using reference genomes	ERR209319	Healthy	Denmark	TRUE	F	59
PRJEB1220	Nielsen et al., 2014: Identification and assembly of genomes and genetic elements in complex metagenomic samples without using reference genomes	ERR209320	Healthy	Denmark	FALSE	F	53
PRJEB1220	Nielsen et al., 2014: Identification and assembly of genomes and genetic elements in complex metagenomic samples without using reference genomes	ERR209321	Healthy	Denmark	TRUE	F	53
PRJEB1220	Nielsen et al., 2014: Identification and assembly of genomes and genetic elements in complex metagenomic samples without using reference genomes	ERR209322	Healthy	Denmark	FALSE	F	53
PRJEB1220	Nielsen et al., 2014: Identification and assembly of genomes and genetic elements in complex metagenomic samples without using reference genomes	ERR209323	Healthy	Denmark	TRUE	F	53
PRJEB1220	Nielsen et al., 2014: Identification and assembly of genomes and genetic elements in complex metagenomic samples without using reference genomes	ERR209324	Healthy	Denmark	FALSE	F	53
PRJEB1220	Nielsen et al., 2014: Identification and assembly of genomes and genetic elements in complex metagenomic samples without using reference genomes	ERR209325	Healthy	Denmark	FALSE	F	53
PRJEB1220	Nielsen et al., 2014: Identification and assembly of genomes and genetic elements in complex metagenomic samples without using reference genomes	ERR209326	Healthy	Denmark	FALSE	F	53
PRJEB1220	Nielsen et al., 2014: Identification and assembly of genomes and genetic elements in complex metagenomic samples without using reference genomes	ERR209327	Healthy	Denmark	FALSE	M	54
PRJEB1220	Nielsen et al., 2014: Identification and assembly of genomes and genetic elements in complex metagenomic samples without using reference genomes	ERR209328	Healthy	Denmark	FALSE	M	54
PRJEB1220	Nielsen et al., 2014: Identification and assembly of genomes and genetic elements in complex metagenomic samples without using reference genomes	ERR209329	Healthy	Denmark	FALSE	M	54
PRJEB1220	Nielsen et al., 2014: Identification and assembly of genomes and genetic elements in complex metagenomic samples without using reference genomes	ERR209330	Healthy	Denmark	FALSE	M	54
PRJEB1220	Nielsen et al., 2014: Identification and assembly of genomes and genetic elements in complex metagenomic samples without using reference genomes	ERR209331	Healthy	Denmark	TRUE	M	54
PRJEB1220	Nielsen et al., 2014: Identification and assembly of genomes and genetic elements in complex metagenomic samples without using reference genomes	ERR209332	Healthy	Denmark	FALSE	F	44
PRJEB1220	Nielsen et al., 2014: Identification and assembly of genomes and genetic elements in complex metagenomic samples without using reference genomes	ERR209333	Healthy	Denmark	TRUE	F	44
PRJEB1220	Nielsen et al., 2014: Identification and assembly of genomes and genetic elements in complex metagenomic samples without using reference genomes	ERR209334	Healthy	Denmark	FALSE	F	44
PRJEB1220	Nielsen et al., 2014: Identification and assembly of genomes and genetic elements in complex metagenomic samples without using reference genomes	ERR209335	Healthy	Denmark	TRUE	F	44
PRJEB1220	Nielsen et al., 2014: Identification and assembly of genomes and genetic elements in complex metagenomic samples without using reference genomes	ERR209336	Healthy	Denmark	FALSE	F	44
PRJEB1220	Nielsen et al., 2014: Identification and assembly of genomes and genetic elements in complex metagenomic samples without using reference genomes	ERR209337	Healthy	Denmark	FALSE	F	44
PRJEB1220	Nielsen et al., 2014: Identification and assembly of genomes and genetic elements in complex metagenomic samples without using reference genomes	ERR209338	Healthy	Denmark	FALSE	F	44
PRJEB1220	Nielsen et al., 2014: Identification and assembly of genomes and genetic elements in complex metagenomic samples without using reference genomes	ERR209339	Healthy	Denmark	FALSE	F	60
PRJEB1220	Nielsen et al., 2014: Identification and assembly of genomes and genetic elements in complex metagenomic samples without using reference genomes	ERR209340	Healthy	Denmark	FALSE	F	60
PRJEB1220	Nielsen et al., 2014: Identification and assembly of genomes and genetic elements in complex metagenomic samples without using reference genomes	ERR209341	Healthy	Denmark	FALSE	F	60
PRJEB1220	Nielsen et al., 2014: Identification and assembly of genomes and genetic elements in complex metagenomic samples without using reference genomes	ERR209342	Healthy	Denmark	FALSE	F	60
PRJEB1220	Nielsen et al., 2014: Identification and assembly of genomes and genetic elements in complex metagenomic samples without using reference genomes	ERR209343	Healthy	Denmark	FALSE	F	60
PRJEB1220	Nielsen et al., 2014: Identification and assembly of genomes and genetic elements in complex metagenomic samples without using reference genomes	ERR209344	Healthy	Denmark	TRUE	F	60
PRJEB1220	Nielsen et al., 2014: Identification and assembly of genomes and genetic elements in complex metagenomic samples without using reference genomes	ERR209345	Healthy	Denmark	FALSE	M	49
PRJEB1220	Nielsen et al., 2014: Identification and assembly of genomes and genetic elements in complex metagenomic samples without using reference genomes	ERR209346	Healthy	Denmark	FALSE	M	49
PRJEB1220	Nielsen et al., 2014: Identification and assembly of genomes and genetic elements in complex metagenomic samples without using reference genomes	ERR209347	Healthy	Denmark	FALSE	M	49
PRJEB1220	Nielsen et al., 2014: Identification and assembly of genomes and genetic elements in complex metagenomic samples without using reference genomes	ERR209348	Healthy	Denmark	FALSE	M	49
PRJEB1220	Nielsen et al., 2014: Identification and assembly of genomes and genetic elements in complex metagenomic samples without using reference genomes	ERR209349	Healthy	Denmark	TRUE	M	49
PRJEB1220	Nielsen et al., 2014: Identification and assembly of genomes and genetic elements in complex metagenomic samples without using reference genomes	ERR209350	Healthy	Denmark	FALSE	M	54
PRJEB1220	Nielsen et al., 2014: Identification and assembly of genomes and genetic elements in complex metagenomic samples without using reference genomes	ERR209351	Healthy	Denmark	TRUE	M	54
PRJEB1220	Nielsen et al., 2014: Identification and assembly of genomes and genetic elements in complex metagenomic samples without using reference genomes	ERR209352	Healthy	Denmark	FALSE	M	54
PRJEB1220	Nielsen et al., 2014: Identification and assembly of genomes and genetic elements in complex metagenomic samples without using reference genomes	ERR209353	Healthy	Denmark	FALSE	M	54
PRJEB1220	Nielsen et al., 2014: Identification and assembly of genomes and genetic elements in complex metagenomic samples without using reference genomes	ERR209354	Healthy	Denmark	FALSE	M	54
PRJEB1220	Nielsen et al., 2014: Identification and assembly of genomes and genetic elements in complex metagenomic samples without using reference genomes	ERR209355	Healthy	Denmark	FALSE	M	54
PRJEB1220	Nielsen et al., 2014: Identification and assembly of genomes and genetic elements in complex metagenomic samples without using reference genomes	ERR209356	Healthy	Denmark	FALSE	F	44
PRJEB1220	Nielsen et al., 2014: Identification and assembly of genomes and genetic elements in complex metagenomic samples without using reference genomes	ERR209357	Healthy	Denmark	FALSE	F	44
PRJEB1220	Nielsen et al., 2014: Identification and assembly of genomes and genetic elements in complex metagenomic samples without using reference genomes	ERR209358	Healthy	Denmark	TRUE	F	44
PRJEB1220	Nielsen et al., 2014: Identification and assembly of genomes and genetic elements in complex metagenomic samples without using reference genomes	ERR209359	Healthy	Denmark	FALSE	M	55
PRJEB1220	Nielsen et al., 2014: Identification and assembly of genomes and genetic elements in complex metagenomic samples without using reference genomes	ERR209360	Healthy	Denmark	FALSE	M	55
PRJEB1220	Nielsen et al., 2014: Identification and assembly of genomes and genetic elements in complex metagenomic samples without using reference genomes	ERR209361	Healthy	Denmark	FALSE	M	55
PRJEB1220	Nielsen et al., 2014: Identification and assembly of genomes and genetic elements in complex metagenomic samples without using reference genomes	ERR209362	Healthy	Denmark	TRUE	M	55
PRJEB1220	Nielsen et al., 2014: Identification and assembly of genomes and genetic elements in complex metagenomic samples without using reference genomes	ERR209363	Healthy	Denmark	FALSE	M	45
PRJEB1220	Nielsen et al., 2014: Identification and assembly of genomes and genetic elements in complex metagenomic samples without using reference genomes	ERR209364	Healthy	Denmark	FALSE	M	45
PRJEB1220	Nielsen et al., 2014: Identification and assembly of genomes and genetic elements in complex metagenomic samples without using reference genomes	ERR209365	Healthy	Denmark	FALSE	M	45
PRJEB1220	Nielsen et al., 2014: Identification and assembly of genomes and genetic elements in complex metagenomic samples without using reference genomes	ERR209366	Healthy	Denmark	FALSE	M	45
PRJEB1220	Nielsen et al., 2014: Identification and assembly of genomes and genetic elements in complex metagenomic samples without using reference genomes	ERR209367	Healthy	Denmark	TRUE	M	45
PRJEB1220	Nielsen et al., 2014: Identification and assembly of genomes and genetic elements in complex metagenomic samples without using reference genomes	ERR209368	Healthy	Denmark	FALSE	F	59
PRJEB1220	Nielsen et al., 2014: Identification and assembly of genomes and genetic elements in complex metagenomic samples without using reference genomes	ERR209369	Healthy	Denmark	TRUE	F	59
PRJEB1220	Nielsen et al., 2014: Identification and assembly of genomes and genetic elements in complex metagenomic samples without using reference genomes	ERR209370	Healthy	Denmark	TRUE	F	59
PRJEB1220	Nielsen et al., 2014: Identification and assembly of genomes and genetic elements in complex metagenomic samples without using reference genomes	ERR209371	Healthy	Denmark	FALSE	M	59
PRJEB1220	Nielsen et al., 2014: Identification and assembly of genomes and genetic elements in complex metagenomic samples without using reference genomes	ERR209372	Healthy	Denmark	FALSE	M	59
PRJEB1220	Nielsen et al., 2014: Identification and assembly of genomes and genetic elements in complex metagenomic samples without using reference genomes	ERR209373	Healthy	Denmark	TRUE	M	59
PRJEB1220	Nielsen et al., 2014: Identification and assembly of genomes and genetic elements in complex metagenomic samples without using reference genomes	ERR209374	Healthy	Denmark	FALSE	M	59
PRJEB1220	Nielsen et al., 2014: Identification and assembly of genomes and genetic elements in complex metagenomic samples without using reference genomes	ERR209375	Healthy	Denmark	TRUE	M	59
PRJEB1220	Nielsen et al., 2014: Identification and assembly of genomes and genetic elements in complex metagenomic samples without using reference genomes	ERR209376	Healthy	Denmark	FALSE	M	59
PRJEB1220	Nielsen et al., 2014: Identification and assembly of genomes and genetic elements in complex metagenomic samples without using reference genomes	ERR209377	Healthy	Denmark	TRUE	F	54
PRJEB1220	Nielsen et al., 2014: Identification and assembly of genomes and genetic elements in complex metagenomic samples without using reference genomes	ERR209378	Healthy	Denmark	FALSE	F	54
PRJEB1220	Nielsen et al., 2014: Identification and assembly of genomes and genetic elements in complex metagenomic samples without using reference genomes	ERR209379	Healthy	Denmark	FALSE	F	54
PRJEB1220	Nielsen et al., 2014: Identification and assembly of genomes and genetic elements in complex metagenomic samples without using reference genomes	ERR209380	Healthy	Denmark	TRUE	F	54
PRJEB1220	Nielsen et al., 2014: Identification and assembly of genomes and genetic elements in complex metagenomic samples without using reference genomes	ERR209381	Healthy	Denmark	FALSE	M	54
PRJEB1220	Nielsen et al., 2014: Identification and assembly of genomes and genetic elements in complex metagenomic samples without using reference genomes	ERR209382	Healthy	Denmark	FALSE	M	54
PRJEB1220	Nielsen et al., 2014: Identification and assembly of genomes and genetic elements in complex metagenomic samples without using reference genomes	ERR209383	Healthy	Denmark	TRUE	M	54
PRJEB1220	Nielsen et al., 2014: Identification and assembly of genomes and genetic elements in complex metagenomic samples without using reference genomes	ERR209384	Healthy	Denmark	FALSE	M	54
PRJEB1220	Nielsen et al., 2014: Identification and assembly of genomes and genetic elements in complex metagenomic samples without using reference genomes	ERR209385	Healthy	Denmark	FALSE	M	54
PRJEB1220	Nielsen et al., 2014: Identification and assembly of genomes and genetic elements in complex metagenomic samples without using reference genomes	ERR209386	Healthy	Denmark	FALSE	M	54
PRJEB1220	Nielsen et al., 2014: Identification and assembly of genomes and genetic elements in complex metagenomic samples without using reference genomes	ERR209387	Healthy	Denmark	TRUE	M	54
PRJEB1220	Nielsen et al., 2014: Identification and assembly of genomes and genetic elements in complex metagenomic samples without using reference genomes	ERR209388	Healthy	Denmark	TRUE	F	59
PRJEB1220	Nielsen et al., 2014: Identification and assembly of genomes and genetic elements in complex metagenomic samples without using reference genomes	ERR209389	Healthy	Denmark	FALSE	M	65
PRJEB1220	Nielsen et al., 2014: Identification and assembly of genomes and genetic elements in complex metagenomic samples without using reference genomes	ERR209390	Healthy	Denmark	FALSE	M	65
PRJEB1220	Nielsen et al., 2014: Identification and assembly of genomes and genetic elements in complex metagenomic samples without using reference genomes	ERR209391	Healthy	Denmark	TRUE	M	65
PRJEB1220	Nielsen et al., 2014: Identification and assembly of genomes and genetic elements in complex metagenomic samples without using reference genomes	ERR209392	Healthy	Denmark	FALSE	M	65
PRJEB1220	Nielsen et al., 2014: Identification and assembly of genomes and genetic elements in complex metagenomic samples without using reference genomes	ERR209393	Healthy	Denmark	FALSE	M	65
PRJEB1220	Nielsen et al., 2014: Identification and assembly of genomes and genetic elements in complex metagenomic samples without using reference genomes	ERR209394	Healthy	Denmark	FALSE	M	64
PRJEB1220	Nielsen et al., 2014: Identification and assembly of genomes and genetic elements in complex metagenomic samples without using reference genomes	ERR209395	Healthy	Denmark	FALSE	M	64
PRJEB1220	Nielsen et al., 2014: Identification and assembly of genomes and genetic elements in complex metagenomic samples without using reference genomes	ERR209396	Healthy	Denmark	TRUE	M	64
PRJEB1220	Nielsen et al., 2014: Identification and assembly of genomes and genetic elements in complex metagenomic samples without using reference genomes	ERR209397	Healthy	Denmark	FALSE	M	64
PRJEB1220	Nielsen et al., 2014: Identification and assembly of genomes and genetic elements in complex metagenomic samples without using reference genomes	ERR209398	Healthy	Denmark	FALSE	M	49
PRJEB1220	Nielsen et al., 2014: Identification and assembly of genomes and genetic elements in complex metagenomic samples without using reference genomes	ERR209399	Healthy	Denmark	FALSE	M	49
PRJEB1220	Nielsen et al., 2014: Identification and assembly of genomes and genetic elements in complex metagenomic samples without using reference genomes	ERR209400	Healthy	Denmark	FALSE	M	49
PRJEB1220	Nielsen et al., 2014: Identification and assembly of genomes and genetic elements in complex metagenomic samples without using reference genomes	ERR209401	Healthy	Denmark	FALSE	M	49
PRJEB1220	Nielsen et al., 2014: Identification and assembly of genomes and genetic elements in complex metagenomic samples without using reference genomes	ERR209402	Healthy	Denmark	TRUE	M	49
PRJEB1220	Nielsen et al., 2014: Identification and assembly of genomes and genetic elements in complex metagenomic samples without using reference genomes	ERR209403	Healthy	Denmark	FALSE	F	65
PRJEB1220	Nielsen et al., 2014: Identification and assembly of genomes and genetic elements in complex metagenomic samples without using reference genomes	ERR209404	Healthy	Denmark	FALSE	F	65
PRJEB1220	Nielsen et al., 2014: Identification and assembly of genomes and genetic elements in complex metagenomic samples without using reference genomes	ERR209405	Healthy	Denmark	TRUE	F	65
PRJEB1220	Nielsen et al., 2014: Identification and assembly of genomes and genetic elements in complex metagenomic samples without using reference genomes	ERR209406	Healthy	Denmark	FALSE	F	65
PRJEB1220	Nielsen et al., 2014: Identification and assembly of genomes and genetic elements in complex metagenomic samples without using reference genomes	ERR209407	Healthy	Denmark	FALSE	F	60
PRJEB1220	Nielsen et al., 2014: Identification and assembly of genomes and genetic elements in complex metagenomic samples without using reference genomes	ERR209408	Healthy	Denmark	FALSE	F	60
PRJEB1220	Nielsen et al., 2014: Identification and assembly of genomes and genetic elements in complex metagenomic samples without using reference genomes	ERR209409	Healthy	Denmark	TRUE	F	60
PRJEB1220	Nielsen et al., 2014: Identification and assembly of genomes and genetic elements in complex metagenomic samples without using reference genomes	ERR209410	Healthy	Denmark	FALSE	F	60
PRJEB1220	Nielsen et al., 2014: Identification and assembly of genomes and genetic elements in complex metagenomic samples without using reference genomes	ERR209411	Healthy	Denmark	FALSE	M	55
PRJEB1220	Nielsen et al., 2014: Identification and assembly of genomes and genetic elements in complex metagenomic samples without using reference genomes	ERR209412	Healthy	Denmark	FALSE	M	55
PRJEB1220	Nielsen et al., 2014: Identification and assembly of genomes and genetic elements in complex metagenomic samples without using reference genomes	ERR209413	Healthy	Denmark	FALSE	M	55
PRJEB1220	Nielsen et al., 2014: Identification and assembly of genomes and genetic elements in complex metagenomic samples without using reference genomes	ERR209414	Healthy	Denmark	TRUE	M	55
PRJEB1220	Nielsen et al., 2014: Identification and assembly of genomes and genetic elements in complex metagenomic samples without using reference genomes	ERR209415	Healthy	Denmark	FALSE	M	59
PRJEB1220	Nielsen et al., 2014: Identification and assembly of genomes and genetic elements in complex metagenomic samples without using reference genomes	ERR209416	Healthy	Denmark	FALSE	M	59
PRJEB1220	Nielsen et al., 2014: Identification and assembly of genomes and genetic elements in complex metagenomic samples without using reference genomes	ERR209417	Healthy	Denmark	TRUE	M	59
PRJEB1220	Nielsen et al., 2014: Identification and assembly of genomes and genetic elements in complex metagenomic samples without using reference genomes	ERR209418	Healthy	Denmark	FALSE	M	59
PRJEB1220	Nielsen et al., 2014: Identification and assembly of genomes and genetic elements in complex metagenomic samples without using reference genomes	ERR209419	Healthy	Denmark	FALSE	M	44
PRJEB1220	Nielsen et al., 2014: Identification and assembly of genomes and genetic elements in complex metagenomic samples without using reference genomes	ERR209420	Healthy	Denmark	FALSE	M	44
PRJEB1220	Nielsen et al., 2014: Identification and assembly of genomes and genetic elements in complex metagenomic samples without using reference genomes	ERR209421	Healthy	Denmark	FALSE	M	44
PRJEB1220	Nielsen et al., 2014: Identification and assembly of genomes and genetic elements in complex metagenomic samples without using reference genomes	ERR209422	Healthy	Denmark	TRUE	M	44
PRJEB1220	Nielsen et al., 2014: Identification and assembly of genomes and genetic elements in complex metagenomic samples without using reference genomes	ERR209423	Healthy	Denmark	FALSE	M	54
PRJEB1220	Nielsen et al., 2014: Identification and assembly of genomes and genetic elements in complex metagenomic samples without using reference genomes	ERR209424	Healthy	Denmark	FALSE	M	54
PRJEB1220	Nielsen et al., 2014: Identification and assembly of genomes and genetic elements in complex metagenomic samples without using reference genomes	ERR209425	Healthy	Denmark	TRUE	M	54
PRJEB1220	Nielsen et al., 2014: Identification and assembly of genomes and genetic elements in complex metagenomic samples without using reference genomes	ERR209426	Healthy	Denmark	FALSE	M	54
PRJEB1220	Nielsen et al., 2014: Identification and assembly of genomes and genetic elements in complex metagenomic samples without using reference genomes	ERR209427	Healthy	Denmark	FALSE	M	55
PRJEB1220	Nielsen et al., 2014: Identification and assembly of genomes and genetic elements in complex metagenomic samples without using reference genomes	ERR209428	Healthy	Denmark	TRUE	M	55
PRJEB1220	Nielsen et al., 2014: Identification and assembly of genomes and genetic elements in complex metagenomic samples without using reference genomes	ERR209429	Healthy	Denmark	FALSE	M	55
PRJEB1220	Nielsen et al., 2014: Identification and assembly of genomes and genetic elements in complex metagenomic samples without using reference genomes	ERR209430	Healthy	Denmark	FALSE	M	55
PRJEB1220	Nielsen et al., 2014: Identification and assembly of genomes and genetic elements in complex metagenomic samples without using reference genomes	ERR209431	Healthy	Denmark	FALSE	F	45
PRJEB1220	Nielsen et al., 2014: Identification and assembly of genomes and genetic elements in complex metagenomic samples without using reference genomes	ERR209432	Healthy	Denmark	FALSE	F	45
PRJEB1220	Nielsen et al., 2014: Identification and assembly of genomes and genetic elements in complex metagenomic samples without using reference genomes	ERR209433	Healthy	Denmark	FALSE	F	45
PRJEB1220	Nielsen et al., 2014: Identification and assembly of genomes and genetic elements in complex metagenomic samples without using reference genomes	ERR209434	Healthy	Denmark	TRUE	F	45
PRJEB1220	Nielsen et al., 2014: Identification and assembly of genomes and genetic elements in complex metagenomic samples without using reference genomes	ERR209435	Healthy	Denmark	FALSE	F	59
PRJEB1220	Nielsen et al., 2014: Identification and assembly of genomes and genetic elements in complex metagenomic samples without using reference genomes	ERR209436	Healthy	Denmark	FALSE	F	59
PRJEB1220	Nielsen et al., 2014: Identification and assembly of genomes and genetic elements in complex metagenomic samples without using reference genomes	ERR209437	Healthy	Denmark	FALSE	F	59
PRJEB1220	Nielsen et al., 2014: Identification and assembly of genomes and genetic elements in complex metagenomic samples without using reference genomes	ERR209438	Healthy	Denmark	TRUE	F	59
PRJEB1220	Nielsen et al., 2014: Identification and assembly of genomes and genetic elements in complex metagenomic samples without using reference genomes	ERR209439	Healthy	Denmark	FALSE	M	70
PRJEB1220	Nielsen et al., 2014: Identification and assembly of genomes and genetic elements in complex metagenomic samples without using reference genomes	ERR209440	Healthy	Denmark	FALSE	M	70
PRJEB1220	Nielsen et al., 2014: Identification and assembly of genomes and genetic elements in complex metagenomic samples without using reference genomes	ERR209441	Healthy	Denmark	FALSE	M	70
PRJEB1220	Nielsen et al., 2014: Identification and assembly of genomes and genetic elements in complex metagenomic samples without using reference genomes	ERR209442	Healthy	Denmark	TRUE	M	70
PRJEB1220	Nielsen et al., 2014: Identification and assembly of genomes and genetic elements in complex metagenomic samples without using reference genomes	ERR209443	Healthy	Denmark	FALSE	M	65
PRJEB1220	Nielsen et al., 2014: Identification and assembly of genomes and genetic elements in complex metagenomic samples without using reference genomes	ERR209444	Healthy	Denmark	FALSE	M	65
PRJEB1220	Nielsen et al., 2014: Identification and assembly of genomes and genetic elements in complex metagenomic samples without using reference genomes	ERR209445	Healthy	Denmark	TRUE	M	65
PRJEB1220	Nielsen et al., 2014: Identification and assembly of genomes and genetic elements in complex metagenomic samples without using reference genomes	ERR209446	Healthy	Denmark	FALSE	M	65
PRJEB1220	Nielsen et al., 2014: Identification and assembly of genomes and genetic elements in complex metagenomic samples without using reference genomes	ERR209447	Healthy	Denmark	FALSE	F	54
PRJEB1220	Nielsen et al., 2014: Identification and assembly of genomes and genetic elements in complex metagenomic samples without using reference genomes	ERR209448	Healthy	Denmark	FALSE	F	54
PRJEB1220	Nielsen et al., 2014: Identification and assembly of genomes and genetic elements in complex metagenomic samples without using reference genomes	ERR209449	Healthy	Denmark	TRUE	F	54
PRJEB1220	Nielsen et al., 2014: Identification and assembly of genomes and genetic elements in complex metagenomic samples without using reference genomes	ERR209450	Healthy	Denmark	FALSE	F	54
PRJEB1220	Nielsen et al., 2014: Identification and assembly of genomes and genetic elements in complex metagenomic samples without using reference genomes	ERR209451	Healthy	Denmark	TRUE	M	59
PRJEB1220	Nielsen et al., 2014: Identification and assembly of genomes and genetic elements in complex metagenomic samples without using reference genomes	ERR209452	Healthy	Denmark	FALSE	F	40
PRJEB1220	Nielsen et al., 2014: Identification and assembly of genomes and genetic elements in complex metagenomic samples without using reference genomes	ERR209453	Healthy	Denmark	TRUE	M	49
PRJEB1220	Nielsen et al., 2014: Identification and assembly of genomes and genetic elements in complex metagenomic samples without using reference genomes	ERR209454	Healthy	Denmark	TRUE	F	64
PRJEB1220	Nielsen et al., 2014: Identification and assembly of genomes and genetic elements in complex metagenomic samples without using reference genomes	ERR209455	Healthy	Denmark	TRUE	F	63
PRJEB1220	Nielsen et al., 2014: Identification and assembly of genomes and genetic elements in complex metagenomic samples without using reference genomes	ERR209456	Healthy	Denmark	TRUE	F	59
PRJEB1220	Nielsen et al., 2014: Identification and assembly of genomes and genetic elements in complex metagenomic samples without using reference genomes	ERR209457	Healthy	Denmark	TRUE	F	49
PRJEB1220	Nielsen et al., 2014: Identification and assembly of genomes and genetic elements in complex metagenomic samples without using reference genomes	ERR209458	Healthy	Denmark	FALSE	F	60
PRJEB1220	Nielsen et al., 2014: Identification and assembly of genomes and genetic elements in complex metagenomic samples without using reference genomes	ERR209459	Healthy	Denmark	TRUE	F	60
PRJEB1220	Nielsen et al., 2014: Identification and assembly of genomes and genetic elements in complex metagenomic samples without using reference genomes	ERR209460	Healthy	Denmark	TRUE	F	49
PRJEB1220	Nielsen et al., 2014: Identification and assembly of genomes and genetic elements in complex metagenomic samples without using reference genomes	ERR209461	Healthy	Denmark	FALSE	F	49
PRJEB1220	Nielsen et al., 2014: Identification and assembly of genomes and genetic elements in complex metagenomic samples without using reference genomes	ERR209462	Healthy	Denmark	FALSE	F	49
PRJEB1220	Nielsen et al., 2014: Identification and assembly of genomes and genetic elements in complex metagenomic samples without using reference genomes	ERR209463	Healthy	Denmark	TRUE	F	49
PRJEB1220	Nielsen et al., 2014: Identification and assembly of genomes and genetic elements in complex metagenomic samples without using reference genomes	ERR209464	Healthy	Denmark	FALSE	F	49
PRJEB1220	Nielsen et al., 2014: Identification and assembly of genomes and genetic elements in complex metagenomic samples without using reference genomes	ERR209465	Healthy	Denmark	FALSE	F	53
PRJEB1220	Nielsen et al., 2014: Identification and assembly of genomes and genetic elements in complex metagenomic samples without using reference genomes	ERR209466	Healthy	Denmark	TRUE	F	53
PRJEB1220	Nielsen et al., 2014: Identification and assembly of genomes and genetic elements in complex metagenomic samples without using reference genomes	ERR209467	Healthy	Denmark	FALSE	F	53
PRJEB1220	Nielsen et al., 2014: Identification and assembly of genomes and genetic elements in complex metagenomic samples without using reference genomes	ERR209468	Healthy	Denmark	FALSE	F	53
PRJEB1220	Nielsen et al., 2014: Identification and assembly of genomes and genetic elements in complex metagenomic samples without using reference genomes	ERR209469	Healthy	Denmark	TRUE	F	50
PRJEB1220	Nielsen et al., 2014: Identification and assembly of genomes and genetic elements in complex metagenomic samples without using reference genomes	ERR209470	Healthy	Denmark	TRUE	M	45
PRJEB1220	Nielsen et al., 2014: Identification and assembly of genomes and genetic elements in complex metagenomic samples without using reference genomes	ERR209471	Healthy	Denmark	TRUE	M	59
PRJEB1220	Nielsen et al., 2014: Identification and assembly of genomes and genetic elements in complex metagenomic samples without using reference genomes	ERR209472	Healthy	Denmark	TRUE	F	50
PRJEB1220	Nielsen et al., 2014: Identification and assembly of genomes and genetic elements in complex metagenomic samples without using reference genomes	ERR209473	Healthy	Denmark	TRUE	F	59
PRJEB1220	Nielsen et al., 2014: Identification and assembly of genomes and genetic elements in complex metagenomic samples without using reference genomes	ERR209474	Healthy	Denmark	TRUE	M	64
PRJEB1220	Nielsen et al., 2014: Identification and assembly of genomes and genetic elements in complex metagenomic samples without using reference genomes	ERR209475	Healthy	Denmark	TRUE	F	49
PRJEB1220	Nielsen et al., 2014: Identification and assembly of genomes and genetic elements in complex metagenomic samples without using reference genomes	ERR209476	Healthy	Denmark	TRUE	M	40
PRJEB1220	Nielsen et al., 2014: Identification and assembly of genomes and genetic elements in complex metagenomic samples without using reference genomes	ERR209477	Healthy	Denmark	TRUE	F	65
PRJEB1220	Nielsen et al., 2014: Identification and assembly of genomes and genetic elements in complex metagenomic samples without using reference genomes	ERR209478	Healthy	Denmark	TRUE	F	64
PRJEB1220	Nielsen et al., 2014: Identification and assembly of genomes and genetic elements in complex metagenomic samples without using reference genomes	ERR209479	Healthy	Denmark	TRUE	M	54
PRJEB1220	Nielsen et al., 2014: Identification and assembly of genomes and genetic elements in complex metagenomic samples without using reference genomes	ERR209480	Healthy	Denmark	FALSE	M	44
PRJEB1220	Nielsen et al., 2014: Identification and assembly of genomes and genetic elements in complex metagenomic samples without using reference genomes	ERR209481	Healthy	Denmark	TRUE	M	60
PRJEB1220	Nielsen et al., 2014: Identification and assembly of genomes and genetic elements in complex metagenomic samples without using reference genomes	ERR209482	Healthy	Denmark	TRUE	M	60
PRJEB1220	Nielsen et al., 2014: Identification and assembly of genomes and genetic elements in complex metagenomic samples without using reference genomes	ERR209483	Healthy	Denmark	TRUE	M	45
PRJEB1220	Nielsen et al., 2014: Identification and assembly of genomes and genetic elements in complex metagenomic samples without using reference genomes	ERR209484	Healthy	Denmark	FALSE	M	59
PRJEB1220	Nielsen et al., 2014: Identification and assembly of genomes and genetic elements in complex metagenomic samples without using reference genomes	ERR209485	Healthy	Denmark	FALSE	M	59
PRJEB1220	Nielsen et al., 2014: Identification and assembly of genomes and genetic elements in complex metagenomic samples without using reference genomes	ERR209486	Healthy	Denmark	FALSE	M	59
PRJEB1220	Nielsen et al., 2014: Identification and assembly of genomes and genetic elements in complex metagenomic samples without using reference genomes	ERR209487	Healthy	Denmark	FALSE	M	59
PRJEB1220	Nielsen et al., 2014: Identification and assembly of genomes and genetic elements in complex metagenomic samples without using reference genomes	ERR209488	Healthy	Denmark	TRUE	M	59
PRJEB1220	Nielsen et al., 2014: Identification and assembly of genomes and genetic elements in complex metagenomic samples without using reference genomes	ERR209489	Healthy	Denmark	FALSE	M	70
PRJEB1220	Nielsen et al., 2014: Identification and assembly of genomes and genetic elements in complex metagenomic samples without using reference genomes	ERR209490	Healthy	Denmark	FALSE	M	70
PRJEB1220	Nielsen et al., 2014: Identification and assembly of genomes and genetic elements in complex metagenomic samples without using reference genomes	ERR209491	Healthy	Denmark	TRUE	M	70
PRJEB1220	Nielsen et al., 2014: Identification and assembly of genomes and genetic elements in complex metagenomic samples without using reference genomes	ERR209492	Healthy	Denmark	FALSE	F	49
PRJEB1220	Nielsen et al., 2014: Identification and assembly of genomes and genetic elements in complex metagenomic samples without using reference genomes	ERR209493	Healthy	Denmark	TRUE	F	49
PRJEB1220	Nielsen et al., 2014: Identification and assembly of genomes and genetic elements in complex metagenomic samples without using reference genomes	ERR209494	Healthy	Denmark	FALSE	F	49
PRJEB1220	Nielsen et al., 2014: Identification and assembly of genomes and genetic elements in complex metagenomic samples without using reference genomes	ERR209495	Healthy	Denmark	FALSE	F	49
PRJEB1220	Nielsen et al., 2014: Identification and assembly of genomes and genetic elements in complex metagenomic samples without using reference genomes	ERR209496	Healthy	Denmark	TRUE	M	59
PRJEB1220	Nielsen et al., 2014: Identification and assembly of genomes and genetic elements in complex metagenomic samples without using reference genomes	ERR209497	Healthy	Denmark	FALSE	M	59
PRJEB1220	Nielsen et al., 2014: Identification and assembly of genomes and genetic elements in complex metagenomic samples without using reference genomes	ERR209498	Healthy	Denmark	TRUE	M	59
PRJEB1220	Nielsen et al., 2014: Identification and assembly of genomes and genetic elements in complex metagenomic samples without using reference genomes	ERR209499	Healthy	Denmark	FALSE	M	59
PRJEB1220	Nielsen et al., 2014: Identification and assembly of genomes and genetic elements in complex metagenomic samples without using reference genomes	ERR209500	Healthy	Denmark	FALSE	M	50
PRJEB1220	Nielsen et al., 2014: Identification and assembly of genomes and genetic elements in complex metagenomic samples without using reference genomes	ERR209501	Healthy	Denmark	TRUE	M	50
PRJEB1220	Nielsen et al., 2014: Identification and assembly of genomes and genetic elements in complex metagenomic samples without using reference genomes	ERR209502	Healthy	Denmark	FALSE	M	50
PRJEB1220	Nielsen et al., 2014: Identification and assembly of genomes and genetic elements in complex metagenomic samples without using reference genomes	ERR209503	Healthy	Denmark	FALSE	M	50
PRJEB1220	Nielsen et al., 2014: Identification and assembly of genomes and genetic elements in complex metagenomic samples without using reference genomes	ERR209504	Healthy	Denmark	FALSE	M	50
PRJEB1220	Nielsen et al., 2014: Identification and assembly of genomes and genetic elements in complex metagenomic samples without using reference genomes	ERR209505	Healthy	Denmark	TRUE	M	50
PRJEB1220	Nielsen et al., 2014: Identification and assembly of genomes and genetic elements in complex metagenomic samples without using reference genomes	ERR209506	Healthy	Denmark	FALSE	M	54
PRJEB1220	Nielsen et al., 2014: Identification and assembly of genomes and genetic elements in complex metagenomic samples without using reference genomes	ERR209507	Healthy	Denmark	TRUE	M	65
PRJEB1220	Nielsen et al., 2014: Identification and assembly of genomes and genetic elements in complex metagenomic samples without using reference genomes	ERR209508	Healthy	Denmark	TRUE	F	49
PRJEB1220	Nielsen et al., 2014: Identification and assembly of genomes and genetic elements in complex metagenomic samples without using reference genomes	ERR209509	Healthy	Denmark	TRUE	F	50
PRJEB1220	Nielsen et al., 2014: Identification and assembly of genomes and genetic elements in complex metagenomic samples without using reference genomes	ERR209510	Healthy	Denmark	FALSE	M	39
PRJEB1220	Nielsen et al., 2014: Identification and assembly of genomes and genetic elements in complex metagenomic samples without using reference genomes	ERR209511	Healthy	Denmark	FALSE	M	39
PRJEB1220	Nielsen et al., 2014: Identification and assembly of genomes and genetic elements in complex metagenomic samples without using reference genomes	ERR209512	Healthy	Denmark	FALSE	M	39
PRJEB1220	Nielsen et al., 2014: Identification and assembly of genomes and genetic elements in complex metagenomic samples without using reference genomes	ERR209513	Healthy	Denmark	TRUE	M	39
PRJEB1220	Nielsen et al., 2014: Identification and assembly of genomes and genetic elements in complex metagenomic samples without using reference genomes	ERR209514	Healthy	Denmark	TRUE	F	59
PRJEB1220	Nielsen et al., 2014: Identification and assembly of genomes and genetic elements in complex metagenomic samples without using reference genomes	ERR209515	Healthy	Denmark	TRUE	F	60
PRJEB1220	Nielsen et al., 2014: Identification and assembly of genomes and genetic elements in complex metagenomic samples without using reference genomes	ERR209516	Healthy	Denmark	TRUE	M	44
PRJEB1220	Nielsen et al., 2014: Identification and assembly of genomes and genetic elements in complex metagenomic samples without using reference genomes	ERR209517	Healthy	Denmark	TRUE	F	55
PRJEB1220	Nielsen et al., 2014: Identification and assembly of genomes and genetic elements in complex metagenomic samples without using reference genomes	ERR209518	Healthy	Denmark	TRUE	F	59
PRJEB1220	Nielsen et al., 2014: Identification and assembly of genomes and genetic elements in complex metagenomic samples without using reference genomes	ERR209519	Healthy	Denmark	TRUE	F	55
PRJEB1220	Nielsen et al., 2014: Identification and assembly of genomes and genetic elements in complex metagenomic samples without using reference genomes	ERR209520	Healthy	Denmark	FALSE	F	55
PRJEB1220	Nielsen et al., 2014: Identification and assembly of genomes and genetic elements in complex metagenomic samples without using reference genomes	ERR209521	Healthy	Denmark	TRUE	F	55
PRJEB1220	Nielsen et al., 2014: Identification and assembly of genomes and genetic elements in complex metagenomic samples without using reference genomes	ERR209522	Healthy	Denmark	FALSE	F	55
PRJEB1220	Nielsen et al., 2014: Identification and assembly of genomes and genetic elements in complex metagenomic samples without using reference genomes	ERR209523	Healthy	Denmark	FALSE	F	59
PRJEB1220	Nielsen et al., 2014: Identification and assembly of genomes and genetic elements in complex metagenomic samples without using reference genomes	ERR209524	Healthy	Denmark	FALSE	F	59
PRJEB1220	Nielsen et al., 2014: Identification and assembly of genomes and genetic elements in complex metagenomic samples without using reference genomes	ERR209525	Healthy	Denmark	TRUE	F	59
PRJEB1220	Nielsen et al., 2014: Identification and assembly of genomes and genetic elements in complex metagenomic samples without using reference genomes	ERR209526	Healthy	Denmark	FALSE	F	59
PRJEB1220	Nielsen et al., 2014: Identification and assembly of genomes and genetic elements in complex metagenomic samples without using reference genomes	ERR209527	Healthy	Denmark	TRUE	F	60
PRJEB1220	Nielsen et al., 2014: Identification and assembly of genomes and genetic elements in complex metagenomic samples without using reference genomes	ERR209528	Healthy	Denmark	TRUE	F	39
PRJEB1220	Nielsen et al., 2014: Identification and assembly of genomes and genetic elements in complex metagenomic samples without using reference genomes	ERR209640	Healthy	Spain	FALSE	F	22
PRJEB1220	Nielsen et al., 2014: Identification and assembly of genomes and genetic elements in complex metagenomic samples without using reference genomes	ERR209641	Healthy	Spain	TRUE	F	22
PRJEB1220	Nielsen et al., 2014: Identification and assembly of genomes and genetic elements in complex metagenomic samples without using reference genomes	ERR209642	Healthy	Spain	TRUE	F	22
PRJEB1220	Nielsen et al., 2014: Identification and assembly of genomes and genetic elements in complex metagenomic samples without using reference genomes	ERR209643	Healthy	Spain	TRUE	F	22
PRJEB1220	Nielsen et al., 2014: Identification and assembly of genomes and genetic elements in complex metagenomic samples without using reference genomes	ERR209644	Healthy	Spain	TRUE	M	24
PRJEB1220	Nielsen et al., 2014: Identification and assembly of genomes and genetic elements in complex metagenomic samples without using reference genomes	ERR209645	Healthy	Spain	TRUE	M	24
PRJEB1220	Nielsen et al., 2014: Identification and assembly of genomes and genetic elements in complex metagenomic samples without using reference genomes	ERR209648	Healthy	Spain	FALSE	M	24
PRJEB1220	Nielsen et al., 2014: Identification and assembly of genomes and genetic elements in complex metagenomic samples without using reference genomes	ERR209649	Healthy	Spain	TRUE	F	32
PRJEB1220	Nielsen et al., 2014: Identification and assembly of genomes and genetic elements in complex metagenomic samples without using reference genomes	ERR209650	Healthy	Spain	FALSE	F	32
PRJEB1220	Nielsen et al., 2014: Identification and assembly of genomes and genetic elements in complex metagenomic samples without using reference genomes	ERR209651	Healthy	Spain	FALSE	F	32
PRJEB1220	Nielsen et al., 2014: Identification and assembly of genomes and genetic elements in complex metagenomic samples without using reference genomes	ERR209652	Healthy	Spain	FALSE	F	32
PRJEB1220	Nielsen et al., 2014: Identification and assembly of genomes and genetic elements in complex metagenomic samples without using reference genomes	ERR209653	Healthy	Spain	TRUE	F	32
PRJEB1220	Nielsen et al., 2014: Identification and assembly of genomes and genetic elements in complex metagenomic samples without using reference genomes	ERR209654	Healthy	Spain	TRUE	F	32
PRJEB1220	Nielsen et al., 2014: Identification and assembly of genomes and genetic elements in complex metagenomic samples without using reference genomes	ERR209656	Healthy	Spain	FALSE	F	NA
PRJEB1220	Nielsen et al., 2014: Identification and assembly of genomes and genetic elements in complex metagenomic samples without using reference genomes	ERR209657	Healthy	Spain	FALSE	M	21
PRJEB1220	Nielsen et al., 2014: Identification and assembly of genomes and genetic elements in complex metagenomic samples without using reference genomes	ERR209659	Healthy	Spain	TRUE	M	21
PRJEB1220	Nielsen et al., 2014: Identification and assembly of genomes and genetic elements in complex metagenomic samples without using reference genomes	ERR209660	Healthy	Spain	FALSE	M	20
PRJEB1220	Nielsen et al., 2014: Identification and assembly of genomes and genetic elements in complex metagenomic samples without using reference genomes	ERR209661	Healthy	Spain	FALSE	M	20
PRJEB1220	Nielsen et al., 2014: Identification and assembly of genomes and genetic elements in complex metagenomic samples without using reference genomes	ERR209662	Healthy	Spain	TRUE	F	44
PRJEB1220	Nielsen et al., 2014: Identification and assembly of genomes and genetic elements in complex metagenomic samples without using reference genomes	ERR209663	Healthy	Spain	FALSE	F	44
PRJEB1220	Nielsen et al., 2014: Identification and assembly of genomes and genetic elements in complex metagenomic samples without using reference genomes	ERR209664	Healthy	Spain	TRUE	M	29
PRJEB1220	Nielsen et al., 2014: Identification and assembly of genomes and genetic elements in complex metagenomic samples without using reference genomes	ERR209665	Healthy	Spain	FALSE	M	29
PRJEB1220	Nielsen et al., 2014: Identification and assembly of genomes and genetic elements in complex metagenomic samples without using reference genomes	ERR209666	Healthy	Spain	TRUE	M	29
PRJEB1220	Nielsen et al., 2014: Identification and assembly of genomes and genetic elements in complex metagenomic samples without using reference genomes	ERR209667	Healthy	Spain	FALSE	M	29
PRJEB1220	Nielsen et al., 2014: Identification and assembly of genomes and genetic elements in complex metagenomic samples without using reference genomes	ERR209668	Healthy	Spain	TRUE	F	42
PRJEB1220	Nielsen et al., 2014: Identification and assembly of genomes and genetic elements in complex metagenomic samples without using reference genomes	ERR209669	Healthy	Spain	FALSE	F	42
PRJEB1220	Nielsen et al., 2014: Identification and assembly of genomes and genetic elements in complex metagenomic samples without using reference genomes	ERR209670	Healthy	Spain	TRUE	M	41
PRJEB1220	Nielsen et al., 2014: Identification and assembly of genomes and genetic elements in complex metagenomic samples without using reference genomes	ERR209671	Healthy	Spain	FALSE	M	41
PRJEB1220	Nielsen et al., 2014: Identification and assembly of genomes and genetic elements in complex metagenomic samples without using reference genomes	ERR209672	Healthy	Spain	TRUE	M	35
PRJEB1220	Nielsen et al., 2014: Identification and assembly of genomes and genetic elements in complex metagenomic samples without using reference genomes	ERR209673	Healthy	Spain	TRUE	M	35
PRJEB1220	Nielsen et al., 2014: Identification and assembly of genomes and genetic elements in complex metagenomic samples without using reference genomes	ERR209674	Healthy	Spain	FALSE	M	35
PRJEB1220	Nielsen et al., 2014: Identification and assembly of genomes and genetic elements in complex metagenomic samples without using reference genomes	ERR209682	Healthy	Spain	TRUE	F	62
PRJEB1220	Nielsen et al., 2014: Identification and assembly of genomes and genetic elements in complex metagenomic samples without using reference genomes	ERR209683	Healthy	Spain	FALSE	F	62
PRJEB1220	Nielsen et al., 2014: Identification and assembly of genomes and genetic elements in complex metagenomic samples without using reference genomes	ERR209686	Healthy	Spain	FALSE	M	68
PRJEB1220	Nielsen et al., 2014: Identification and assembly of genomes and genetic elements in complex metagenomic samples without using reference genomes	ERR209687	Healthy	Spain	TRUE	M	68
PRJEB1220	Nielsen et al., 2014: Identification and assembly of genomes and genetic elements in complex metagenomic samples without using reference genomes	ERR209688	Healthy	Spain	FALSE	F	41
PRJEB1220	Nielsen et al., 2014: Identification and assembly of genomes and genetic elements in complex metagenomic samples without using reference genomes	ERR209689	Healthy	Spain	TRUE	F	41
PRJEB1220	Nielsen et al., 2014: Identification and assembly of genomes and genetic elements in complex metagenomic samples without using reference genomes	ERR209694	Healthy	Spain	TRUE	F	68
PRJEB1220	Nielsen et al., 2014: Identification and assembly of genomes and genetic elements in complex metagenomic samples without using reference genomes	ERR209702	Healthy	Spain	TRUE	M	42
PRJEB1220	Nielsen et al., 2014: Identification and assembly of genomes and genetic elements in complex metagenomic samples without using reference genomes	ERR209703	Healthy	Spain	FALSE	M	42
PRJEB1220	Nielsen et al., 2014: Identification and assembly of genomes and genetic elements in complex metagenomic samples without using reference genomes	ERR209704	Healthy	Spain	TRUE	M	49
PRJEB1220	Nielsen et al., 2014: Identification and assembly of genomes and genetic elements in complex metagenomic samples without using reference genomes	ERR209705	Healthy	Spain	FALSE	M	49
PRJEB1220	Nielsen et al., 2014: Identification and assembly of genomes and genetic elements in complex metagenomic samples without using reference genomes	ERR209712	Healthy	Spain	TRUE	M	68
PRJEB1220	Nielsen et al., 2014: Identification and assembly of genomes and genetic elements in complex metagenomic samples without using reference genomes	ERR209713	Healthy	Spain	FALSE	M	68
PRJEB1220	Nielsen et al., 2014: Identification and assembly of genomes and genetic elements in complex metagenomic samples without using reference genomes	ERR209714	Healthy	Spain	TRUE	F	41
PRJEB1220	Nielsen et al., 2014: Identification and assembly of genomes and genetic elements in complex metagenomic samples without using reference genomes	ERR209718	Healthy	Spain	TRUE	M	36
PRJEB1220	Nielsen et al., 2014: Identification and assembly of genomes and genetic elements in complex metagenomic samples without using reference genomes	ERR209719	Healthy	Spain	TRUE	M	24
PRJEB1220	Nielsen et al., 2014: Identification and assembly of genomes and genetic elements in complex metagenomic samples without using reference genomes	ERR209720	Healthy	Spain	FALSE	M	24
PRJEB1220	Nielsen et al., 2014: Identification and assembly of genomes and genetic elements in complex metagenomic samples without using reference genomes	ERR209721	Healthy	Spain	TRUE	M	60
PRJEB1220	Nielsen et al., 2014: Identification and assembly of genomes and genetic elements in complex metagenomic samples without using reference genomes	ERR209722	Healthy	Spain	TRUE	F	59
PRJEB1220	Nielsen et al., 2014: Identification and assembly of genomes and genetic elements in complex metagenomic samples without using reference genomes	ERR209723	Healthy	Spain	FALSE	F	18
PRJEB1220	Nielsen et al., 2014: Identification and assembly of genomes and genetic elements in complex metagenomic samples without using reference genomes	ERR209724	Healthy	Spain	TRUE	F	18
PRJEB1220	Nielsen et al., 2014: Identification and assembly of genomes and genetic elements in complex metagenomic samples without using reference genomes	ERR209725	Healthy	Spain	TRUE	F	28
PRJEB1220	Nielsen et al., 2014: Identification and assembly of genomes and genetic elements in complex metagenomic samples without using reference genomes	ERR209726	Healthy	Spain	TRUE	F	28
PRJEB1220	Nielsen et al., 2014: Identification and assembly of genomes and genetic elements in complex metagenomic samples without using reference genomes	ERR209727	Healthy	Spain	TRUE	F	54
PRJEB1220	Nielsen et al., 2014: Identification and assembly of genomes and genetic elements in complex metagenomic samples without using reference genomes	ERR209728	Healthy	Spain	FALSE	F	54
PRJEB1220	Nielsen et al., 2014: Identification and assembly of genomes and genetic elements in complex metagenomic samples without using reference genomes	ERR209733	Healthy	Spain	FALSE	M	20
PRJEB1220	Nielsen et al., 2014: Identification and assembly of genomes and genetic elements in complex metagenomic samples without using reference genomes	ERR209734	Healthy	Spain	TRUE	M	20
PRJEB1220	Nielsen et al., 2014: Identification and assembly of genomes and genetic elements in complex metagenomic samples without using reference genomes	ERR209735	Healthy	Spain	TRUE	F	63
PRJEB1220	Nielsen et al., 2014: Identification and assembly of genomes and genetic elements in complex metagenomic samples without using reference genomes	ERR209736	Healthy	Spain	FALSE	F	63
PRJEB1220	Nielsen et al., 2014: Identification and assembly of genomes and genetic elements in complex metagenomic samples without using reference genomes	ERR209737	Healthy	Spain	FALSE	F	46
PRJEB1220	Nielsen et al., 2014: Identification and assembly of genomes and genetic elements in complex metagenomic samples without using reference genomes	ERR209738	Healthy	Spain	TRUE	F	46
PRJEB1220	Nielsen et al., 2014: Identification and assembly of genomes and genetic elements in complex metagenomic samples without using reference genomes	ERR209741	Healthy	Spain	FALSE	M	48
PRJEB1220	Nielsen et al., 2014: Identification and assembly of genomes and genetic elements in complex metagenomic samples without using reference genomes	ERR209742	Healthy	Spain	FALSE	M	48
PRJEB1220	Nielsen et al., 2014: Identification and assembly of genomes and genetic elements in complex metagenomic samples without using reference genomes	ERR209750	Healthy	Spain	FALSE	M	51
PRJEB1220	Nielsen et al., 2014: Identification and assembly of genomes and genetic elements in complex metagenomic samples without using reference genomes	ERR209751	Healthy	Spain	TRUE	M	51
PRJEB1220	Nielsen et al., 2014: Identification and assembly of genomes and genetic elements in complex metagenomic samples without using reference genomes	ERR209752	Healthy	Spain	FALSE	F	48
PRJEB1220	Nielsen et al., 2014: Identification and assembly of genomes and genetic elements in complex metagenomic samples without using reference genomes	ERR209753	Healthy	Spain	TRUE	F	48
PRJEB1220	Nielsen et al., 2014: Identification and assembly of genomes and genetic elements in complex metagenomic samples without using reference genomes	ERR209778	Healthy	Spain	FALSE	M	25
PRJEB1220	Nielsen et al., 2014: Identification and assembly of genomes and genetic elements in complex metagenomic samples without using reference genomes	ERR209779	Healthy	Spain	TRUE	M	25
PRJEB1220	Nielsen et al., 2014: Identification and assembly of genomes and genetic elements in complex metagenomic samples without using reference genomes	ERR209784	Healthy	Spain	FALSE	F	63
PRJEB1220	Nielsen et al., 2014: Identification and assembly of genomes and genetic elements in complex metagenomic samples without using reference genomes	ERR209785	Healthy	Spain	TRUE	F	63
PRJEB1220	Nielsen et al., 2014: Identification and assembly of genomes and genetic elements in complex metagenomic samples without using reference genomes	ERR209786	Healthy	Spain	FALSE	F	37
PRJEB1220	Nielsen et al., 2014: Identification and assembly of genomes and genetic elements in complex metagenomic samples without using reference genomes	ERR209787	Healthy	Spain	TRUE	F	37
PRJEB1220	Nielsen et al., 2014: Identification and assembly of genomes and genetic elements in complex metagenomic samples without using reference genomes	ERR209797	Healthy	Spain	FALSE	F	62
PRJEB1220	Nielsen et al., 2014: Identification and assembly of genomes and genetic elements in complex metagenomic samples without using reference genomes	ERR209798	Healthy	Spain	TRUE	F	62
PRJEB1220	Nielsen et al., 2014: Identification and assembly of genomes and genetic elements in complex metagenomic samples without using reference genomes	ERR209809	Healthy	Spain	TRUE	M	66
PRJEB1220	Nielsen et al., 2014: Identification and assembly of genomes and genetic elements in complex metagenomic samples without using reference genomes	ERR209810	Healthy	Spain	FALSE	F	61
PRJEB1220	Nielsen et al., 2014: Identification and assembly of genomes and genetic elements in complex metagenomic samples without using reference genomes	ERR209811	Healthy	Spain	TRUE	F	61
PRJEB1220	Nielsen et al., 2014: Identification and assembly of genomes and genetic elements in complex metagenomic samples without using reference genomes	ERR209812	Healthy	Spain	FALSE	M	46
PRJEB1220	Nielsen et al., 2014: Identification and assembly of genomes and genetic elements in complex metagenomic samples without using reference genomes	ERR209813	Healthy	Spain	TRUE	M	46
PRJEB1220	Nielsen et al., 2014: Identification and assembly of genomes and genetic elements in complex metagenomic samples without using reference genomes	ERR209814	Healthy	Spain	TRUE	F	41
PRJEB1220	Nielsen et al., 2014: Identification and assembly of genomes and genetic elements in complex metagenomic samples without using reference genomes	ERR209819	Healthy	Spain	TRUE	M	56
PRJEB1220	Nielsen et al., 2014: Identification and assembly of genomes and genetic elements in complex metagenomic samples without using reference genomes	ERR209820	Healthy	Spain	FALSE	M	56
PRJEB1220	Nielsen et al., 2014: Identification and assembly of genomes and genetic elements in complex metagenomic samples without using reference genomes	ERR209821	Healthy	Spain	TRUE	M	44
PRJEB1220	Nielsen et al., 2014: Identification and assembly of genomes and genetic elements in complex metagenomic samples without using reference genomes	ERR209822	Healthy	Spain	FALSE	M	44
PRJEB1220	Nielsen et al., 2014: Identification and assembly of genomes and genetic elements in complex metagenomic samples without using reference genomes	ERR209823	Healthy	Spain	TRUE	F	53
PRJEB1220	Nielsen et al., 2014: Identification and assembly of genomes and genetic elements in complex metagenomic samples without using reference genomes	ERR209824	Healthy	Spain	FALSE	F	53
PRJEB1220	Nielsen et al., 2014: Identification and assembly of genomes and genetic elements in complex metagenomic samples without using reference genomes	ERR209825	Healthy	Spain	TRUE	M	31
PRJEB1220	Nielsen et al., 2014: Identification and assembly of genomes and genetic elements in complex metagenomic samples without using reference genomes	ERR209826	Healthy	Spain	FALSE	M	31
PRJEB1220	Nielsen et al., 2014: Identification and assembly of genomes and genetic elements in complex metagenomic samples without using reference genomes	ERR209831	Healthy	Spain	TRUE	F	34
PRJEB1220	Nielsen et al., 2014: Identification and assembly of genomes and genetic elements in complex metagenomic samples without using reference genomes	ERR209832	Healthy	Spain	TRUE	F	34
PRJEB1220	Nielsen et al., 2014: Identification and assembly of genomes and genetic elements in complex metagenomic samples without using reference genomes	ERR209833	Healthy	Spain	TRUE	M	19
PRJEB1220	Nielsen et al., 2014: Identification and assembly of genomes and genetic elements in complex metagenomic samples without using reference genomes	ERR209841	Healthy	Spain	TRUE	F	54
PRJEB1220	Nielsen et al., 2014: Identification and assembly of genomes and genetic elements in complex metagenomic samples without using reference genomes	ERR209842	Healthy	Spain	FALSE	F	54
PRJEB1220	Nielsen et al., 2014: Identification and assembly of genomes and genetic elements in complex metagenomic samples without using reference genomes	ERR209843	Healthy	Spain	TRUE	F	32
PRJEB1220	Nielsen et al., 2014: Identification and assembly of genomes and genetic elements in complex metagenomic samples without using reference genomes	ERR209844	Healthy	Spain	TRUE	F	27
PRJEB1220	Nielsen et al., 2014: Identification and assembly of genomes and genetic elements in complex metagenomic samples without using reference genomes	ERR209845	Healthy	Spain	FALSE	F	27
PRJEB1220	Nielsen et al., 2014: Identification and assembly of genomes and genetic elements in complex metagenomic samples without using reference genomes	ERR209846	Healthy	Spain	TRUE	M	20
PRJEB1220	Nielsen et al., 2014: Identification and assembly of genomes and genetic elements in complex metagenomic samples without using reference genomes	ERR209851	Healthy	Spain	TRUE	F	55
PRJEB1220	Nielsen et al., 2014: Identification and assembly of genomes and genetic elements in complex metagenomic samples without using reference genomes	ERR209852	Healthy	Spain	FALSE	F	55
PRJEB1220	Nielsen et al., 2014: Identification and assembly of genomes and genetic elements in complex metagenomic samples without using reference genomes	ERR209854	Healthy	Spain	TRUE	M	26
PRJEB1220	Nielsen et al., 2014: Identification and assembly of genomes and genetic elements in complex metagenomic samples without using reference genomes	ERR209855	Healthy	Spain	FALSE	M	26
PRJEB1220	Nielsen et al., 2014: Identification and assembly of genomes and genetic elements in complex metagenomic samples without using reference genomes	ERR209891	Healthy	Spain	TRUE	F	32
PRJEB1220	Nielsen et al., 2014: Identification and assembly of genomes and genetic elements in complex metagenomic samples without using reference genomes	ERR209892	Healthy	Spain	FALSE	F	32
PRJEB1220	Nielsen et al., 2014: Identification and assembly of genomes and genetic elements in complex metagenomic samples without using reference genomes	ERR209895	Healthy	Spain	FALSE	F	38
PRJEB1220	Nielsen et al., 2014: Identification and assembly of genomes and genetic elements in complex metagenomic samples without using reference genomes	ERR209896	Healthy	Spain	TRUE	F	38
PRJEB1220	Nielsen et al., 2014: Identification and assembly of genomes and genetic elements in complex metagenomic samples without using reference genomes	ERR209897	Healthy	Spain	TRUE	M	33
PRJEB1220	Nielsen et al., 2014: Identification and assembly of genomes and genetic elements in complex metagenomic samples without using reference genomes	ERR209898	Healthy	Spain	FALSE	M	33
PRJEB1220	Nielsen et al., 2014: Identification and assembly of genomes and genetic elements in complex metagenomic samples without using reference genomes	ERR209899	Healthy	Spain	TRUE	F	37
PRJEB1220	Nielsen et al., 2014: Identification and assembly of genomes and genetic elements in complex metagenomic samples without using reference genomes	ERR209900	Healthy	Spain	FALSE	F	37
PRJEB1220	Nielsen et al., 2014: Identification and assembly of genomes and genetic elements in complex metagenomic samples without using reference genomes	ERR209901	Healthy	Spain	FALSE	F	19
PRJEB1220	Nielsen et al., 2014: Identification and assembly of genomes and genetic elements in complex metagenomic samples without using reference genomes	ERR209902	Healthy	Spain	TRUE	F	19
PRJEB1220	Nielsen et al., 2014: Identification and assembly of genomes and genetic elements in complex metagenomic samples without using reference genomes	ERR209903	Healthy	Spain	FALSE	M	22
PRJEB1220	Nielsen et al., 2014: Identification and assembly of genomes and genetic elements in complex metagenomic samples without using reference genomes	ERR209904	Healthy	Spain	TRUE	M	22
PRJEB1220	Nielsen et al., 2014: Identification and assembly of genomes and genetic elements in complex metagenomic samples without using reference genomes	ERR209905	Healthy	Spain	TRUE	M	32
PRJEB1220	Nielsen et al., 2014: Identification and assembly of genomes and genetic elements in complex metagenomic samples without using reference genomes	ERR209906	Healthy	Spain	FALSE	M	32
PRJEB1220	Nielsen et al., 2014: Identification and assembly of genomes and genetic elements in complex metagenomic samples without using reference genomes	ERR209910	Healthy	Denmark	TRUE	F	59
PRJEB1220	Nielsen et al., 2014: Identification and assembly of genomes and genetic elements in complex metagenomic samples without using reference genomes	ERR209913	Healthy	Denmark	TRUE	M	69
PRJEB1220	Nielsen et al., 2014: Identification and assembly of genomes and genetic elements in complex metagenomic samples without using reference genomes	ERR209914	Healthy	Denmark	TRUE	M	69
PRJEB1220	Nielsen et al., 2014: Identification and assembly of genomes and genetic elements in complex metagenomic samples without using reference genomes	ERR209921	Healthy	Denmark	FALSE	F	59
PRJEB1220	Nielsen et al., 2014: Identification and assembly of genomes and genetic elements in complex metagenomic samples without using reference genomes	ERR209922	Healthy	Denmark	FALSE	F	59
PRJEB1220	Nielsen et al., 2014: Identification and assembly of genomes and genetic elements in complex metagenomic samples without using reference genomes	ERR209923	Healthy	Denmark	TRUE	F	59
PRJEB1220	Nielsen et al., 2014: Identification and assembly of genomes and genetic elements in complex metagenomic samples without using reference genomes	ERR209930	Healthy	Denmark	TRUE	M	64
PRJEB1220	Nielsen et al., 2014: Identification and assembly of genomes and genetic elements in complex metagenomic samples without using reference genomes	ERR209931	Healthy	Denmark	FALSE	M	64
PRJEB1220	Nielsen et al., 2014: Identification and assembly of genomes and genetic elements in complex metagenomic samples without using reference genomes	ERR209935	Healthy	Denmark	TRUE	F	59
PRJEB1220	Nielsen et al., 2014: Identification and assembly of genomes and genetic elements in complex metagenomic samples without using reference genomes	ERR209936	Healthy	Denmark	TRUE	F	59
PRJEB1220	Nielsen et al., 2014: Identification and assembly of genomes and genetic elements in complex metagenomic samples without using reference genomes	ERR209938	Healthy	Denmark	TRUE	F	49
PRJEB1220	Nielsen et al., 2014: Identification and assembly of genomes and genetic elements in complex metagenomic samples without using reference genomes	ERR209939	Healthy	Denmark	TRUE	F	49
PRJEB1220	Nielsen et al., 2014: Identification and assembly of genomes and genetic elements in complex metagenomic samples without using reference genomes	ERR209940	Healthy	Denmark	TRUE	F	49
PRJEB1220	Nielsen et al., 2014: Identification and assembly of genomes and genetic elements in complex metagenomic samples without using reference genomes	ERR209941	Healthy	Denmark	FALSE	F	49
PRJEB1220	Nielsen et al., 2014: Identification and assembly of genomes and genetic elements in complex metagenomic samples without using reference genomes	ERR209942	Healthy	Denmark	TRUE	F	49
PRJEB1220	Nielsen et al., 2014: Identification and assembly of genomes and genetic elements in complex metagenomic samples without using reference genomes	ERR209943	Healthy	Denmark	FALSE	F	49
PRJEB1220	Nielsen et al., 2014: Identification and assembly of genomes and genetic elements in complex metagenomic samples without using reference genomes	ERR209947	Healthy	Denmark	TRUE	F	54
PRJEB1220	Nielsen et al., 2014: Identification and assembly of genomes and genetic elements in complex metagenomic samples without using reference genomes	ERR209948	Healthy	Denmark	TRUE	F	54
PRJEB1220	Nielsen et al., 2014: Identification and assembly of genomes and genetic elements in complex metagenomic samples without using reference genomes	ERR209953	Healthy	Denmark	FALSE	F	49
PRJEB1220	Nielsen et al., 2014: Identification and assembly of genomes and genetic elements in complex metagenomic samples without using reference genomes	ERR209959	Healthy	Denmark	TRUE	F	44
PRJEB1220	Nielsen et al., 2014: Identification and assembly of genomes and genetic elements in complex metagenomic samples without using reference genomes	ERR209961	Healthy	Denmark	FALSE	F	64
PRJEB1220	Nielsen et al., 2014: Identification and assembly of genomes and genetic elements in complex metagenomic samples without using reference genomes	ERR209965	Healthy	Denmark	TRUE	M	64
PRJEB1220	Nielsen et al., 2014: Identification and assembly of genomes and genetic elements in complex metagenomic samples without using reference genomes	ERR209967	Healthy	Denmark	TRUE	M	69
PRJEB1220	Nielsen et al., 2014: Identification and assembly of genomes and genetic elements in complex metagenomic samples without using reference genomes	ERR209968	Healthy	Denmark	TRUE	F	59
PRJEB1220	Nielsen et al., 2014: Identification and assembly of genomes and genetic elements in complex metagenomic samples without using reference genomes	ERR209969	Healthy	Denmark	FALSE	F	59
PRJEB1220	Nielsen et al., 2014: Identification and assembly of genomes and genetic elements in complex metagenomic samples without using reference genomes	ERR209971	Healthy	Denmark	TRUE	F	49
PRJEB1220	Nielsen et al., 2014: Identification and assembly of genomes and genetic elements in complex metagenomic samples without using reference genomes	ERR209972	Healthy	Denmark	TRUE	F	49
PRJEB1220	Nielsen et al., 2014: Identification and assembly of genomes and genetic elements in complex metagenomic samples without using reference genomes	ERR209977	Healthy	Denmark	FALSE	F	44
PRJEB1220	Nielsen et al., 2014: Identification and assembly of genomes and genetic elements in complex metagenomic samples without using reference genomes	ERR209978	Healthy	Denmark	TRUE	M	59
PRJEB1220	Nielsen et al., 2014: Identification and assembly of genomes and genetic elements in complex metagenomic samples without using reference genomes	ERR209979	Healthy	Denmark	TRUE	M	59
PRJEB1220	Nielsen et al., 2014: Identification and assembly of genomes and genetic elements in complex metagenomic samples without using reference genomes	ERR209981	Healthy	Denmark	FALSE	M	69
PRJEB1220	Nielsen et al., 2014: Identification and assembly of genomes and genetic elements in complex metagenomic samples without using reference genomes	ERR209983	Healthy	Denmark	FALSE	M	69
PRJEB1220	Nielsen et al., 2014: Identification and assembly of genomes and genetic elements in complex metagenomic samples without using reference genomes	ERR209985	Healthy	Denmark	TRUE	F	59
PRJEB1220	Nielsen et al., 2014: Identification and assembly of genomes and genetic elements in complex metagenomic samples without using reference genomes	ERR209986	Healthy	Denmark	TRUE	M	54
PRJEB1220	Nielsen et al., 2014: Identification and assembly of genomes and genetic elements in complex metagenomic samples without using reference genomes	ERR209987	Healthy	Denmark	FALSE	M	54
PRJEB1220	Nielsen et al., 2014: Identification and assembly of genomes and genetic elements in complex metagenomic samples without using reference genomes	ERR209989	Healthy	Denmark	TRUE	M	49
PRJEB1220	Nielsen et al., 2014: Identification and assembly of genomes and genetic elements in complex metagenomic samples without using reference genomes	ERR209990	Healthy	Denmark	TRUE	M	64
PRJEB1220	Nielsen et al., 2014: Identification and assembly of genomes and genetic elements in complex metagenomic samples without using reference genomes	ERR209991	Healthy	Denmark	FALSE	M	64
PRJEB1220	Nielsen et al., 2014: Identification and assembly of genomes and genetic elements in complex metagenomic samples without using reference genomes	ERR209992	Healthy	Denmark	TRUE	M	44
PRJEB1220	Nielsen et al., 2014: Identification and assembly of genomes and genetic elements in complex metagenomic samples without using reference genomes	ERR209993	Healthy	Denmark	TRUE	M	44
PRJEB1220	Nielsen et al., 2014: Identification and assembly of genomes and genetic elements in complex metagenomic samples without using reference genomes	ERR209994	Healthy	Denmark	TRUE	F	54
PRJEB1220	Nielsen et al., 2014: Identification and assembly of genomes and genetic elements in complex metagenomic samples without using reference genomes	ERR209995	Healthy	Denmark	FALSE	F	54
PRJEB1220	Nielsen et al., 2014: Identification and assembly of genomes and genetic elements in complex metagenomic samples without using reference genomes	ERR209996	Healthy	Denmark	TRUE	M	59
PRJEB1220	Nielsen et al., 2014: Identification and assembly of genomes and genetic elements in complex metagenomic samples without using reference genomes	ERR209997	Healthy	Denmark	TRUE	M	59
PRJEB1220	Nielsen et al., 2014: Identification and assembly of genomes and genetic elements in complex metagenomic samples without using reference genomes	ERR209999	Healthy	Denmark	TRUE	F	67
PRJEB1220	Nielsen et al., 2014: Identification and assembly of genomes and genetic elements in complex metagenomic samples without using reference genomes	ERR210001	Healthy	Denmark	TRUE	M	59
PRJEB1220	Nielsen et al., 2014: Identification and assembly of genomes and genetic elements in complex metagenomic samples without using reference genomes	ERR210002	Healthy	Denmark	TRUE	M	49
PRJEB1220	Nielsen et al., 2014: Identification and assembly of genomes and genetic elements in complex metagenomic samples without using reference genomes	ERR210003	Healthy	Denmark	TRUE	M	49
PRJEB1220	Nielsen et al., 2014: Identification and assembly of genomes and genetic elements in complex metagenomic samples without using reference genomes	ERR210004	Healthy	Denmark	TRUE	M	69
PRJEB1220	Nielsen et al., 2014: Identification and assembly of genomes and genetic elements in complex metagenomic samples without using reference genomes	ERR210005	Healthy	Denmark	TRUE	M	69
PRJEB1220	Nielsen et al., 2014: Identification and assembly of genomes and genetic elements in complex metagenomic samples without using reference genomes	ERR210007	Healthy	Denmark	TRUE	M	64
PRJEB1220	Nielsen et al., 2014: Identification and assembly of genomes and genetic elements in complex metagenomic samples without using reference genomes	ERR210009	Healthy	Denmark	FALSE	M	59
PRJEB1220	Nielsen et al., 2014: Identification and assembly of genomes and genetic elements in complex metagenomic samples without using reference genomes	ERR210010	Healthy	Denmark	TRUE	M	54
PRJEB1220	Nielsen et al., 2014: Identification and assembly of genomes and genetic elements in complex metagenomic samples without using reference genomes	ERR210011	Healthy	Denmark	TRUE	M	54
PRJEB1220	Nielsen et al., 2014: Identification and assembly of genomes and genetic elements in complex metagenomic samples without using reference genomes	ERR210014	Healthy	Denmark	TRUE	F	54
PRJEB1220	Nielsen et al., 2014: Identification and assembly of genomes and genetic elements in complex metagenomic samples without using reference genomes	ERR210019	Healthy	Denmark	TRUE	M	49
PRJEB1220	Nielsen et al., 2014: Identification and assembly of genomes and genetic elements in complex metagenomic samples without using reference genomes	ERR210020	Healthy	Denmark	TRUE	F	69
PRJEB1220	Nielsen et al., 2014: Identification and assembly of genomes and genetic elements in complex metagenomic samples without using reference genomes	ERR210025	Healthy	Denmark	TRUE	F	49
PRJEB1220	Nielsen et al., 2014: Identification and assembly of genomes and genetic elements in complex metagenomic samples without using reference genomes	ERR210027	Healthy	Denmark	TRUE	M	49
PRJEB1220	Nielsen et al., 2014: Identification and assembly of genomes and genetic elements in complex metagenomic samples without using reference genomes	ERR210029	Healthy	Denmark	TRUE	M	59
PRJEB1220	Nielsen et al., 2014: Identification and assembly of genomes and genetic elements in complex metagenomic samples without using reference genomes	ERR210030	Healthy	Denmark	TRUE	M	54
PRJEB1220	Nielsen et al., 2014: Identification and assembly of genomes and genetic elements in complex metagenomic samples without using reference genomes	ERR210031	Healthy	Denmark	TRUE	M	54
PRJEB1220	Nielsen et al., 2014: Identification and assembly of genomes and genetic elements in complex metagenomic samples without using reference genomes	ERR210033	Healthy	Denmark	FALSE	F	54
PRJEB1220	Nielsen et al., 2014: Identification and assembly of genomes and genetic elements in complex metagenomic samples without using reference genomes	ERR210034	Healthy	Denmark	TRUE	F	54
PRJEB1220	Nielsen et al., 2014: Identification and assembly of genomes and genetic elements in complex metagenomic samples without using reference genomes	ERR210035	Healthy	Denmark	TRUE	F	54
PRJEB1220	Nielsen et al., 2014: Identification and assembly of genomes and genetic elements in complex metagenomic samples without using reference genomes	ERR210036	Healthy	Denmark	TRUE	M	59
PRJEB1220	Nielsen et al., 2014: Identification and assembly of genomes and genetic elements in complex metagenomic samples without using reference genomes	ERR210039	Healthy	Denmark	TRUE	M	64
PRJEB1220	Nielsen et al., 2014: Identification and assembly of genomes and genetic elements in complex metagenomic samples without using reference genomes	ERR210041	Healthy	Denmark	FALSE	F	69
PRJEB1220	Nielsen et al., 2014: Identification and assembly of genomes and genetic elements in complex metagenomic samples without using reference genomes	ERR210043	Healthy	Denmark	TRUE	F	49
PRJEB1220	Nielsen et al., 2014: Identification and assembly of genomes and genetic elements in complex metagenomic samples without using reference genomes	ERR210044	Healthy	Denmark	TRUE	M	59
PRJEB1220	Nielsen et al., 2014: Identification and assembly of genomes and genetic elements in complex metagenomic samples without using reference genomes	ERR210045	Healthy	Denmark	FALSE	M	59
PRJEB1220	Nielsen et al., 2014: Identification and assembly of genomes and genetic elements in complex metagenomic samples without using reference genomes	ERR210047	Healthy	Denmark	FALSE	F	54
PRJEB1220	Nielsen et al., 2014: Identification and assembly of genomes and genetic elements in complex metagenomic samples without using reference genomes	ERR210049	Healthy	Denmark	FALSE	M	59
PRJEB1220	Nielsen et al., 2014: Identification and assembly of genomes and genetic elements in complex metagenomic samples without using reference genomes	ERR210051	Healthy	Denmark	TRUE	F	44
PRJEB1220	Nielsen et al., 2014: Identification and assembly of genomes and genetic elements in complex metagenomic samples without using reference genomes	ERR210053	Healthy	Denmark	FALSE	M	54
PRJEB1220	Nielsen et al., 2014: Identification and assembly of genomes and genetic elements in complex metagenomic samples without using reference genomes	ERR210055	Healthy	Denmark	TRUE	F	54
PRJEB1220	Nielsen et al., 2014: Identification and assembly of genomes and genetic elements in complex metagenomic samples without using reference genomes	ERR210057	Healthy	Denmark	TRUE	F	59
PRJEB1220	Nielsen et al., 2014: Identification and assembly of genomes and genetic elements in complex metagenomic samples without using reference genomes	ERR210058	Healthy	Denmark	TRUE	F	59
PRJEB1220	Nielsen et al., 2014: Identification and assembly of genomes and genetic elements in complex metagenomic samples without using reference genomes	ERR210059	Healthy	Denmark	TRUE	M	49
PRJEB1220	Nielsen et al., 2014: Identification and assembly of genomes and genetic elements in complex metagenomic samples without using reference genomes	ERR210060	Healthy	Denmark	TRUE	M	49
PRJEB1220	Nielsen et al., 2014: Identification and assembly of genomes and genetic elements in complex metagenomic samples without using reference genomes	ERR210061	Healthy	Denmark	TRUE	F	45
PRJEB1220	Nielsen et al., 2014: Identification and assembly of genomes and genetic elements in complex metagenomic samples without using reference genomes	ERR210062	Healthy	Denmark	TRUE	F	45
PRJEB1220	Nielsen et al., 2014: Identification and assembly of genomes and genetic elements in complex metagenomic samples without using reference genomes	ERR210063	Healthy	Denmark	FALSE	F	64
PRJEB1220	Nielsen et al., 2014: Identification and assembly of genomes and genetic elements in complex metagenomic samples without using reference genomes	ERR210064	Healthy	Denmark	FALSE	F	64
PRJEB1220	Nielsen et al., 2014: Identification and assembly of genomes and genetic elements in complex metagenomic samples without using reference genomes	ERR210066	Healthy	Denmark	FALSE	M	54
PRJEB1220	Nielsen et al., 2014: Identification and assembly of genomes and genetic elements in complex metagenomic samples without using reference genomes	ERR210068	Healthy	Denmark	TRUE	F	49
PRJEB1220	Nielsen et al., 2014: Identification and assembly of genomes and genetic elements in complex metagenomic samples without using reference genomes	ERR210069	Healthy	Denmark	TRUE	M	64
PRJEB1220	Nielsen et al., 2014: Identification and assembly of genomes and genetic elements in complex metagenomic samples without using reference genomes	ERR210070	Healthy	Denmark	TRUE	M	64
PRJEB1220	Nielsen et al., 2014: Identification and assembly of genomes and genetic elements in complex metagenomic samples without using reference genomes	ERR210074	Healthy	Denmark	TRUE	F	49
PRJEB1220	Nielsen et al., 2014: Identification and assembly of genomes and genetic elements in complex metagenomic samples without using reference genomes	ERR210077	Healthy	Denmark	TRUE	F	65
PRJEB1220	Nielsen et al., 2014: Identification and assembly of genomes and genetic elements in complex metagenomic samples without using reference genomes	ERR210079	Healthy	Denmark	TRUE	F	60
PRJEB1220	Nielsen et al., 2014: Identification and assembly of genomes and genetic elements in complex metagenomic samples without using reference genomes	ERR210082	Healthy	Denmark	TRUE	F	50
PRJEB1220	Nielsen et al., 2014: Identification and assembly of genomes and genetic elements in complex metagenomic samples without using reference genomes	ERR210084	Healthy	Denmark	TRUE	F	60
PRJEB1220	Nielsen et al., 2014: Identification and assembly of genomes and genetic elements in complex metagenomic samples without using reference genomes	ERR210085	Healthy	Denmark	TRUE	F	55
PRJEB1220	Nielsen et al., 2014: Identification and assembly of genomes and genetic elements in complex metagenomic samples without using reference genomes	ERR210086	Healthy	Denmark	TRUE	F	55
PRJEB1220	Nielsen et al., 2014: Identification and assembly of genomes and genetic elements in complex metagenomic samples without using reference genomes	ERR210087	Healthy	Denmark	TRUE	M	64
PRJEB1220	Nielsen et al., 2014: Identification and assembly of genomes and genetic elements in complex metagenomic samples without using reference genomes	ERR210088	Healthy	Denmark	FALSE	M	64
PRJEB1220	Nielsen et al., 2014: Identification and assembly of genomes and genetic elements in complex metagenomic samples without using reference genomes	ERR210090	Healthy	Denmark	TRUE	F	59
PRJEB1220	Nielsen et al., 2014: Identification and assembly of genomes and genetic elements in complex metagenomic samples without using reference genomes	ERR210091	Healthy	Denmark	TRUE	F	60
PRJEB1220	Nielsen et al., 2014: Identification and assembly of genomes and genetic elements in complex metagenomic samples without using reference genomes	ERR210092	Healthy	Denmark	TRUE	F	60
PRJEB1220	Nielsen et al., 2014: Identification and assembly of genomes and genetic elements in complex metagenomic samples without using reference genomes	ERR210093	Healthy	Denmark	TRUE	F	55
PRJEB1220	Nielsen et al., 2014: Identification and assembly of genomes and genetic elements in complex metagenomic samples without using reference genomes	ERR210097	Healthy	Denmark	TRUE	M	59
PRJEB1220	Nielsen et al., 2014: Identification and assembly of genomes and genetic elements in complex metagenomic samples without using reference genomes	ERR210098	Healthy	Denmark	TRUE	F	55
PRJEB1220	Nielsen et al., 2014: Identification and assembly of genomes and genetic elements in complex metagenomic samples without using reference genomes	ERR210102	Healthy	Denmark	TRUE	F	64
PRJEB1220	Nielsen et al., 2014: Identification and assembly of genomes and genetic elements in complex metagenomic samples without using reference genomes	ERR210106	Healthy	Denmark	TRUE	F	50
PRJEB1220	Nielsen et al., 2014: Identification and assembly of genomes and genetic elements in complex metagenomic samples without using reference genomes	ERR210107	Healthy	Denmark	FALSE	M	50
PRJEB1220	Nielsen et al., 2014: Identification and assembly of genomes and genetic elements in complex metagenomic samples without using reference genomes	ERR210108	Healthy	Denmark	TRUE	M	50
PRJEB1220	Nielsen et al., 2014: Identification and assembly of genomes and genetic elements in complex metagenomic samples without using reference genomes	ERR210114	Healthy	Denmark	TRUE	F	49
PRJEB1220	Nielsen et al., 2014: Identification and assembly of genomes and genetic elements in complex metagenomic samples without using reference genomes	ERR210120	Healthy	Denmark	TRUE	F	49
PRJEB1220	Nielsen et al., 2014: Identification and assembly of genomes and genetic elements in complex metagenomic samples without using reference genomes	ERR210126	Healthy	Denmark	TRUE	M	64
PRJEB1220	Nielsen et al., 2014: Identification and assembly of genomes and genetic elements in complex metagenomic samples without using reference genomes	ERR210132	Healthy	Denmark	TRUE	F	64
PRJEB1220	Nielsen et al., 2014: Identification and assembly of genomes and genetic elements in complex metagenomic samples without using reference genomes	ERR210138	Healthy	Denmark	TRUE	F	53
PRJEB1220	Nielsen et al., 2014: Identification and assembly of genomes and genetic elements in complex metagenomic samples without using reference genomes	ERR210144	Healthy	Denmark	TRUE	M	55
PRJEB1220	Nielsen et al., 2014: Identification and assembly of genomes and genetic elements in complex metagenomic samples without using reference genomes	ERR210148	Healthy	Denmark	TRUE	M	59
PRJEB1220	Nielsen et al., 2014: Identification and assembly of genomes and genetic elements in complex metagenomic samples without using reference genomes	ERR210153	Healthy	Denmark	TRUE	F	64
PRJEB1220	Nielsen et al., 2014: Identification and assembly of genomes and genetic elements in complex metagenomic samples without using reference genomes	ERR210154	Healthy	Denmark	TRUE	F	64
PRJEB1220	Nielsen et al., 2014: Identification and assembly of genomes and genetic elements in complex metagenomic samples without using reference genomes	ERR210157	Healthy	Denmark	TRUE	M	69
PRJEB1220	Nielsen et al., 2014: Identification and assembly of genomes and genetic elements in complex metagenomic samples without using reference genomes	ERR210162	Healthy	Denmark	TRUE	M	49
PRJEB1220	Nielsen et al., 2014: Identification and assembly of genomes and genetic elements in complex metagenomic samples without using reference genomes	ERR210167	Healthy	Denmark	TRUE	F	59
PRJEB1220	Nielsen et al., 2014: Identification and assembly of genomes and genetic elements in complex metagenomic samples without using reference genomes	ERR210172	Healthy	Denmark	TRUE	F	53
PRJEB1220	Nielsen et al., 2014: Identification and assembly of genomes and genetic elements in complex metagenomic samples without using reference genomes	ERR210173	Healthy	Denmark	TRUE	F	53
PRJEB1220	Nielsen et al., 2014: Identification and assembly of genomes and genetic elements in complex metagenomic samples without using reference genomes	ERR210179	Healthy	Denmark	TRUE	M	54
PRJEB1220	Nielsen et al., 2014: Identification and assembly of genomes and genetic elements in complex metagenomic samples without using reference genomes	ERR210184	Healthy	Denmark	TRUE	F	44
PRJEB1220	Nielsen et al., 2014: Identification and assembly of genomes and genetic elements in complex metagenomic samples without using reference genomes	ERR210191	Healthy	Denmark	FALSE	F	60
PRJEB1220	Nielsen et al., 2014: Identification and assembly of genomes and genetic elements in complex metagenomic samples without using reference genomes	ERR210192	Healthy	Denmark	TRUE	F	60
PRJEB1220	Nielsen et al., 2014: Identification and assembly of genomes and genetic elements in complex metagenomic samples without using reference genomes	ERR210197	Healthy	Denmark	TRUE	M	49
PRJEB1220	Nielsen et al., 2014: Identification and assembly of genomes and genetic elements in complex metagenomic samples without using reference genomes	ERR210202	Healthy	Denmark	TRUE	M	54
PRJEB1220	Nielsen et al., 2014: Identification and assembly of genomes and genetic elements in complex metagenomic samples without using reference genomes	ERR210208	Healthy	Denmark	TRUE	F	44
PRJEB1220	Nielsen et al., 2014: Identification and assembly of genomes and genetic elements in complex metagenomic samples without using reference genomes	ERR210211	Healthy	Denmark	TRUE	M	55
PRJEB1220	Nielsen et al., 2014: Identification and assembly of genomes and genetic elements in complex metagenomic samples without using reference genomes	ERR210215	Healthy	Denmark	TRUE	M	45
PRJEB1220	Nielsen et al., 2014: Identification and assembly of genomes and genetic elements in complex metagenomic samples without using reference genomes	ERR210220	Healthy	Denmark	TRUE	F	59
PRJEB1220	Nielsen et al., 2014: Identification and assembly of genomes and genetic elements in complex metagenomic samples without using reference genomes	ERR210223	Healthy	Denmark	TRUE	M	59
PRJEB1220	Nielsen et al., 2014: Identification and assembly of genomes and genetic elements in complex metagenomic samples without using reference genomes	ERR210229	Healthy	Denmark	TRUE	F	54
PRJEB1220	Nielsen et al., 2014: Identification and assembly of genomes and genetic elements in complex metagenomic samples without using reference genomes	ERR210233	Healthy	Denmark	TRUE	M	54
PRJEB1220	Nielsen et al., 2014: Identification and assembly of genomes and genetic elements in complex metagenomic samples without using reference genomes	ERR210236	Healthy	Denmark	TRUE	M	54
PRJEB1220	Nielsen et al., 2014: Identification and assembly of genomes and genetic elements in complex metagenomic samples without using reference genomes	ERR210240	Healthy	Denmark	TRUE	F	59
PRJEB1220	Nielsen et al., 2014: Identification and assembly of genomes and genetic elements in complex metagenomic samples without using reference genomes	ERR210241	Healthy	Denmark	TRUE	M	65
PRJEB1220	Nielsen et al., 2014: Identification and assembly of genomes and genetic elements in complex metagenomic samples without using reference genomes	ERR210246	Healthy	Denmark	TRUE	M	64
PRJEB1220	Nielsen et al., 2014: Identification and assembly of genomes and genetic elements in complex metagenomic samples without using reference genomes	ERR210250	Healthy	Denmark	TRUE	M	49
PRJEB1220	Nielsen et al., 2014: Identification and assembly of genomes and genetic elements in complex metagenomic samples without using reference genomes	ERR210255	Healthy	Denmark	TRUE	F	65
PRJEB1220	Nielsen et al., 2014: Identification and assembly of genomes and genetic elements in complex metagenomic samples without using reference genomes	ERR210259	Healthy	Denmark	TRUE	F	60
PRJEB1220	Nielsen et al., 2014: Identification and assembly of genomes and genetic elements in complex metagenomic samples without using reference genomes	ERR210263	Healthy	Denmark	TRUE	M	55
PRJEB1220	Nielsen et al., 2014: Identification and assembly of genomes and genetic elements in complex metagenomic samples without using reference genomes	ERR210267	Healthy	Denmark	TRUE	M	59
PRJEB1220	Nielsen et al., 2014: Identification and assembly of genomes and genetic elements in complex metagenomic samples without using reference genomes	ERR210271	Healthy	Denmark	TRUE	M	44
PRJEB1220	Nielsen et al., 2014: Identification and assembly of genomes and genetic elements in complex metagenomic samples without using reference genomes	ERR210275	Healthy	Denmark	TRUE	M	54
PRJEB1220	Nielsen et al., 2014: Identification and assembly of genomes and genetic elements in complex metagenomic samples without using reference genomes	ERR210279	Healthy	Denmark	TRUE	M	55
PRJEB1220	Nielsen et al., 2014: Identification and assembly of genomes and genetic elements in complex metagenomic samples without using reference genomes	ERR210283	Healthy	Denmark	TRUE	F	45
PRJEB1220	Nielsen et al., 2014: Identification and assembly of genomes and genetic elements in complex metagenomic samples without using reference genomes	ERR210287	Healthy	Denmark	TRUE	F	59
PRJEB1220	Nielsen et al., 2014: Identification and assembly of genomes and genetic elements in complex metagenomic samples without using reference genomes	ERR210291	Healthy	Denmark	TRUE	M	70
PRJEB1220	Nielsen et al., 2014: Identification and assembly of genomes and genetic elements in complex metagenomic samples without using reference genomes	ERR210295	Healthy	Denmark	TRUE	M	65
PRJEB1220	Nielsen et al., 2014: Identification and assembly of genomes and genetic elements in complex metagenomic samples without using reference genomes	ERR210303	Healthy	Denmark	TRUE	M	59
PRJEB1220	Nielsen et al., 2014: Identification and assembly of genomes and genetic elements in complex metagenomic samples without using reference genomes	ERR210304	Healthy	Denmark	TRUE	F	40
PRJEB1220	Nielsen et al., 2014: Identification and assembly of genomes and genetic elements in complex metagenomic samples without using reference genomes	ERR210305	Healthy	Denmark	TRUE	M	49
PRJEB1220	Nielsen et al., 2014: Identification and assembly of genomes and genetic elements in complex metagenomic samples without using reference genomes	ERR210306	Healthy	Denmark	TRUE	F	64
PRJEB1220	Nielsen et al., 2014: Identification and assembly of genomes and genetic elements in complex metagenomic samples without using reference genomes	ERR210307	Healthy	Denmark	TRUE	F	63
PRJEB1220	Nielsen et al., 2014: Identification and assembly of genomes and genetic elements in complex metagenomic samples without using reference genomes	ERR210308	Healthy	Denmark	TRUE	F	59
PRJEB1220	Nielsen et al., 2014: Identification and assembly of genomes and genetic elements in complex metagenomic samples without using reference genomes	ERR210309	Healthy	Denmark	TRUE	F	49
PRJEB1220	Nielsen et al., 2014: Identification and assembly of genomes and genetic elements in complex metagenomic samples without using reference genomes	ERR210310	Healthy	Denmark	TRUE	F	60
PRJEB1220	Nielsen et al., 2014: Identification and assembly of genomes and genetic elements in complex metagenomic samples without using reference genomes	ERR210312	Healthy	Denmark	TRUE	F	49
PRJEB1220	Nielsen et al., 2014: Identification and assembly of genomes and genetic elements in complex metagenomic samples without using reference genomes	ERR210321	Healthy	Denmark	TRUE	F	50
PRJEB1220	Nielsen et al., 2014: Identification and assembly of genomes and genetic elements in complex metagenomic samples without using reference genomes	ERR210322	Healthy	Denmark	TRUE	M	45
PRJEB1220	Nielsen et al., 2014: Identification and assembly of genomes and genetic elements in complex metagenomic samples without using reference genomes	ERR210323	Healthy	Denmark	TRUE	M	59
PRJEB1220	Nielsen et al., 2014: Identification and assembly of genomes and genetic elements in complex metagenomic samples without using reference genomes	ERR210324	Healthy	Denmark	TRUE	F	50
PRJEB1220	Nielsen et al., 2014: Identification and assembly of genomes and genetic elements in complex metagenomic samples without using reference genomes	ERR210325	Healthy	Denmark	TRUE	F	59
PRJEB1220	Nielsen et al., 2014: Identification and assembly of genomes and genetic elements in complex metagenomic samples without using reference genomes	ERR210326	Healthy	Denmark	TRUE	M	64
PRJEB1220	Nielsen et al., 2014: Identification and assembly of genomes and genetic elements in complex metagenomic samples without using reference genomes	ERR210327	Healthy	Denmark	TRUE	F	49
PRJEB1220	Nielsen et al., 2014: Identification and assembly of genomes and genetic elements in complex metagenomic samples without using reference genomes	ERR210328	Healthy	Denmark	TRUE	M	40
PRJEB1220	Nielsen et al., 2014: Identification and assembly of genomes and genetic elements in complex metagenomic samples without using reference genomes	ERR210329	Healthy	Denmark	TRUE	F	65
PRJEB1220	Nielsen et al., 2014: Identification and assembly of genomes and genetic elements in complex metagenomic samples without using reference genomes	ERR210330	Healthy	Denmark	TRUE	F	64
PRJEB1220	Nielsen et al., 2014: Identification and assembly of genomes and genetic elements in complex metagenomic samples without using reference genomes	ERR210331	Healthy	Denmark	TRUE	M	54
PRJEB1220	Nielsen et al., 2014: Identification and assembly of genomes and genetic elements in complex metagenomic samples without using reference genomes	ERR210332	Healthy	Denmark	TRUE	M	44
PRJEB1220	Nielsen et al., 2014: Identification and assembly of genomes and genetic elements in complex metagenomic samples without using reference genomes	ERR210333	Healthy	Denmark	TRUE	M	60
PRJEB1220	Nielsen et al., 2014: Identification and assembly of genomes and genetic elements in complex metagenomic samples without using reference genomes	ERR210335	Healthy	Denmark	TRUE	M	45
PRJEB1220	Nielsen et al., 2014: Identification and assembly of genomes and genetic elements in complex metagenomic samples without using reference genomes	ERR210336	Healthy	Denmark	TRUE	M	59
PRJEB1220	Nielsen et al., 2014: Identification and assembly of genomes and genetic elements in complex metagenomic samples without using reference genomes	ERR210341	Healthy	Denmark	TRUE	M	70
PRJEB1220	Nielsen et al., 2014: Identification and assembly of genomes and genetic elements in complex metagenomic samples without using reference genomes	ERR210344	Healthy	Denmark	TRUE	F	49
PRJEB1220	Nielsen et al., 2014: Identification and assembly of genomes and genetic elements in complex metagenomic samples without using reference genomes	ERR210348	Healthy	Denmark	TRUE	M	59
PRJEB1220	Nielsen et al., 2014: Identification and assembly of genomes and genetic elements in complex metagenomic samples without using reference genomes	ERR210352	Healthy	Denmark	TRUE	M	50
PRJEB1220	Nielsen et al., 2014: Identification and assembly of genomes and genetic elements in complex metagenomic samples without using reference genomes	ERR210354	Healthy	Denmark	TRUE	M	50
PRJEB1220	Nielsen et al., 2014: Identification and assembly of genomes and genetic elements in complex metagenomic samples without using reference genomes	ERR210358	Healthy	Denmark	TRUE	M	54
PRJEB1220	Nielsen et al., 2014: Identification and assembly of genomes and genetic elements in complex metagenomic samples without using reference genomes	ERR210359	Healthy	Denmark	TRUE	M	65
PRJEB1220	Nielsen et al., 2014: Identification and assembly of genomes and genetic elements in complex metagenomic samples without using reference genomes	ERR210360	Healthy	Denmark	TRUE	F	49
PRJEB1220	Nielsen et al., 2014: Identification and assembly of genomes and genetic elements in complex metagenomic samples without using reference genomes	ERR210361	Healthy	Denmark	TRUE	F	50
PRJEB1220	Nielsen et al., 2014: Identification and assembly of genomes and genetic elements in complex metagenomic samples without using reference genomes	ERR210362	Healthy	Denmark	TRUE	M	39
PRJEB1220	Nielsen et al., 2014: Identification and assembly of genomes and genetic elements in complex metagenomic samples without using reference genomes	ERR210366	Healthy	Denmark	TRUE	F	59
PRJEB1220	Nielsen et al., 2014: Identification and assembly of genomes and genetic elements in complex metagenomic samples without using reference genomes	ERR210367	Healthy	Denmark	TRUE	F	60
PRJEB1220	Nielsen et al., 2014: Identification and assembly of genomes and genetic elements in complex metagenomic samples without using reference genomes	ERR210368	Healthy	Denmark	TRUE	M	44
PRJEB1220	Nielsen et al., 2014: Identification and assembly of genomes and genetic elements in complex metagenomic samples without using reference genomes	ERR210369	Healthy	Denmark	TRUE	F	55
PRJEB1220	Nielsen et al., 2014: Identification and assembly of genomes and genetic elements in complex metagenomic samples without using reference genomes	ERR210370	Healthy	Denmark	TRUE	F	59
PRJEB1220	Nielsen et al., 2014: Identification and assembly of genomes and genetic elements in complex metagenomic samples without using reference genomes	ERR210379	Healthy	Denmark	TRUE	F	60
PRJEB1220	Nielsen et al., 2014: Identification and assembly of genomes and genetic elements in complex metagenomic samples without using reference genomes	ERR210380	Healthy	Denmark	TRUE	F	39
PRJEB1220	Nielsen et al., 2014: Identification and assembly of genomes and genetic elements in complex metagenomic samples without using reference genomes	ERR210492	Healthy	Spain	TRUE	F	22
PRJEB1220	Nielsen et al., 2014: Identification and assembly of genomes and genetic elements in complex metagenomic samples without using reference genomes	ERR210495	Healthy	Spain	TRUE	F	22
PRJEB1220	Nielsen et al., 2014: Identification and assembly of genomes and genetic elements in complex metagenomic samples without using reference genomes	ERR210496	Healthy	Spain	TRUE	M	24
PRJEB1220	Nielsen et al., 2014: Identification and assembly of genomes and genetic elements in complex metagenomic samples without using reference genomes	ERR210500	Healthy	Spain	TRUE	M	24
PRJEB1220	Nielsen et al., 2014: Identification and assembly of genomes and genetic elements in complex metagenomic samples without using reference genomes	ERR210502	Healthy	Spain	TRUE	F	32
PRJEB1220	Nielsen et al., 2014: Identification and assembly of genomes and genetic elements in complex metagenomic samples without using reference genomes	ERR210503	Healthy	Spain	FALSE	F	32
PRJEB1220	Nielsen et al., 2014: Identification and assembly of genomes and genetic elements in complex metagenomic samples without using reference genomes	ERR210505	Healthy	Spain	TRUE	F	32
PRJEB1220	Nielsen et al., 2014: Identification and assembly of genomes and genetic elements in complex metagenomic samples without using reference genomes	ERR210506	Healthy	Spain	TRUE	F	32
PRJEB1220	Nielsen et al., 2014: Identification and assembly of genomes and genetic elements in complex metagenomic samples without using reference genomes	ERR210508	Healthy	Spain	TRUE	F	NA
PRJEB1220	Nielsen et al., 2014: Identification and assembly of genomes and genetic elements in complex metagenomic samples without using reference genomes	ERR210509	Healthy	Spain	TRUE	M	21
PRJEB1220	Nielsen et al., 2014: Identification and assembly of genomes and genetic elements in complex metagenomic samples without using reference genomes	ERR210511	Healthy	Spain	TRUE	M	21
PRJEB1220	Nielsen et al., 2014: Identification and assembly of genomes and genetic elements in complex metagenomic samples without using reference genomes	ERR210512	Healthy	Spain	FALSE	M	20
PRJEB1220	Nielsen et al., 2014: Identification and assembly of genomes and genetic elements in complex metagenomic samples without using reference genomes	ERR210513	Healthy	Spain	FALSE	M	20
PRJEB1220	Nielsen et al., 2014: Identification and assembly of genomes and genetic elements in complex metagenomic samples without using reference genomes	ERR210514	Healthy	Spain	TRUE	F	44
PRJEB1220	Nielsen et al., 2014: Identification and assembly of genomes and genetic elements in complex metagenomic samples without using reference genomes	ERR210515	Healthy	Spain	TRUE	F	44
PRJEB1220	Nielsen et al., 2014: Identification and assembly of genomes and genetic elements in complex metagenomic samples without using reference genomes	ERR210516	Healthy	Spain	TRUE	M	29
PRJEB1220	Nielsen et al., 2014: Identification and assembly of genomes and genetic elements in complex metagenomic samples without using reference genomes	ERR210517	Healthy	Spain	TRUE	M	29
PRJEB1220	Nielsen et al., 2014: Identification and assembly of genomes and genetic elements in complex metagenomic samples without using reference genomes	ERR210518	Healthy	Spain	TRUE	M	29
PRJEB1220	Nielsen et al., 2014: Identification and assembly of genomes and genetic elements in complex metagenomic samples without using reference genomes	ERR210519	Healthy	Spain	TRUE	M	29
PRJEB1220	Nielsen et al., 2014: Identification and assembly of genomes and genetic elements in complex metagenomic samples without using reference genomes	ERR210520	Healthy	Spain	TRUE	F	42
PRJEB1220	Nielsen et al., 2014: Identification and assembly of genomes and genetic elements in complex metagenomic samples without using reference genomes	ERR210521	Healthy	Spain	TRUE	F	42
PRJEB1220	Nielsen et al., 2014: Identification and assembly of genomes and genetic elements in complex metagenomic samples without using reference genomes	ERR210522	Healthy	Spain	TRUE	M	41
PRJEB1220	Nielsen et al., 2014: Identification and assembly of genomes and genetic elements in complex metagenomic samples without using reference genomes	ERR210523	Healthy	Spain	FALSE	M	41
PRJEB1220	Nielsen et al., 2014: Identification and assembly of genomes and genetic elements in complex metagenomic samples without using reference genomes	ERR210525	Healthy	Spain	TRUE	M	35
PRJEB1220	Nielsen et al., 2014: Identification and assembly of genomes and genetic elements in complex metagenomic samples without using reference genomes	ERR210526	Healthy	Spain	TRUE	M	35
PRJEB1220	Nielsen et al., 2014: Identification and assembly of genomes and genetic elements in complex metagenomic samples without using reference genomes	ERR210534	Healthy	Spain	FALSE	F	62
PRJEB1220	Nielsen et al., 2014: Identification and assembly of genomes and genetic elements in complex metagenomic samples without using reference genomes	ERR210535	Healthy	Spain	FALSE	F	62
PRJEB1220	Nielsen et al., 2014: Identification and assembly of genomes and genetic elements in complex metagenomic samples without using reference genomes	ERR210539	Healthy	Spain	TRUE	M	68
PRJEB1220	Nielsen et al., 2014: Identification and assembly of genomes and genetic elements in complex metagenomic samples without using reference genomes	ERR210541	Healthy	Spain	TRUE	F	41
PRJEB1220	Nielsen et al., 2014: Identification and assembly of genomes and genetic elements in complex metagenomic samples without using reference genomes	ERR210546	Healthy	Spain	TRUE	F	68
PRJEB1220	Nielsen et al., 2014: Identification and assembly of genomes and genetic elements in complex metagenomic samples without using reference genomes	ERR210556	Healthy	Spain	TRUE	M	49
PRJEB1220	Nielsen et al., 2014: Identification and assembly of genomes and genetic elements in complex metagenomic samples without using reference genomes	ERR210557	Healthy	Spain	FALSE	M	49
PRJEB1220	Nielsen et al., 2014: Identification and assembly of genomes and genetic elements in complex metagenomic samples without using reference genomes	ERR210566	Healthy	Spain	TRUE	F	41
PRJEB1220	Nielsen et al., 2014: Identification and assembly of genomes and genetic elements in complex metagenomic samples without using reference genomes	ERR210570	Healthy	Spain	TRUE	M	36
PRJEB1220	Nielsen et al., 2014: Identification and assembly of genomes and genetic elements in complex metagenomic samples without using reference genomes	ERR210573	Healthy	Spain	TRUE	M	60
PRJEB1220	Nielsen et al., 2014: Identification and assembly of genomes and genetic elements in complex metagenomic samples without using reference genomes	ERR210574	Healthy	Spain	TRUE	F	59
PRJEB1220	Nielsen et al., 2014: Identification and assembly of genomes and genetic elements in complex metagenomic samples without using reference genomes	ERR210575	Healthy	Spain	TRUE	F	18
PRJEB1220	Nielsen et al., 2014: Identification and assembly of genomes and genetic elements in complex metagenomic samples without using reference genomes	ERR210576	Healthy	Spain	FALSE	F	18
PRJEB1220	Nielsen et al., 2014: Identification and assembly of genomes and genetic elements in complex metagenomic samples without using reference genomes	ERR210578	Healthy	Spain	TRUE	F	28
PRJEB1220	Nielsen et al., 2014: Identification and assembly of genomes and genetic elements in complex metagenomic samples without using reference genomes	ERR210588	Healthy	Spain	TRUE	F	63
PRJEB1220	Nielsen et al., 2014: Identification and assembly of genomes and genetic elements in complex metagenomic samples without using reference genomes	ERR210589	Healthy	Spain	TRUE	F	46
PRJEB1220	Nielsen et al., 2014: Identification and assembly of genomes and genetic elements in complex metagenomic samples without using reference genomes	ERR210590	Healthy	Spain	TRUE	F	46
PRJEB1220	Nielsen et al., 2014: Identification and assembly of genomes and genetic elements in complex metagenomic samples without using reference genomes	ERR210593	Healthy	Spain	FALSE	M	48
PRJEB1220	Nielsen et al., 2014: Identification and assembly of genomes and genetic elements in complex metagenomic samples without using reference genomes	ERR210594	Healthy	Spain	TRUE	M	48
PRJEB1220	Nielsen et al., 2014: Identification and assembly of genomes and genetic elements in complex metagenomic samples without using reference genomes	ERR210602	Healthy	Spain	TRUE	M	51
PRJEB1220	Nielsen et al., 2014: Identification and assembly of genomes and genetic elements in complex metagenomic samples without using reference genomes	ERR210603	Healthy	Spain	TRUE	M	51
PRJEB1220	Nielsen et al., 2014: Identification and assembly of genomes and genetic elements in complex metagenomic samples without using reference genomes	ERR210604	Healthy	Spain	TRUE	F	48
PRJEB1220	Nielsen et al., 2014: Identification and assembly of genomes and genetic elements in complex metagenomic samples without using reference genomes	ERR210605	Healthy	Spain	TRUE	F	48
PRJEB1220	Nielsen et al., 2014: Identification and assembly of genomes and genetic elements in complex metagenomic samples without using reference genomes	ERR210630	Healthy	Spain	TRUE	M	25
PRJEB1220	Nielsen et al., 2014: Identification and assembly of genomes and genetic elements in complex metagenomic samples without using reference genomes	ERR210636	Healthy	Spain	TRUE	F	63
PRJEB1220	Nielsen et al., 2014: Identification and assembly of genomes and genetic elements in complex metagenomic samples without using reference genomes	ERR210637	Healthy	Spain	FALSE	F	63
PRJEB1220	Nielsen et al., 2014: Identification and assembly of genomes and genetic elements in complex metagenomic samples without using reference genomes	ERR210638	Healthy	Spain	TRUE	F	37
PRJEB1220	Nielsen et al., 2014: Identification and assembly of genomes and genetic elements in complex metagenomic samples without using reference genomes	ERR210639	Healthy	Spain	TRUE	F	37
PRJEB1220	Nielsen et al., 2014: Identification and assembly of genomes and genetic elements in complex metagenomic samples without using reference genomes	ERR210649	Healthy	Spain	TRUE	F	62
PRJEB1220	Nielsen et al., 2014: Identification and assembly of genomes and genetic elements in complex metagenomic samples without using reference genomes	ERR210661	Healthy	Spain	TRUE	M	66
PRJEB1220	Nielsen et al., 2014: Identification and assembly of genomes and genetic elements in complex metagenomic samples without using reference genomes	ERR210662	Healthy	Spain	TRUE	F	61
PRJEB1220	Nielsen et al., 2014: Identification and assembly of genomes and genetic elements in complex metagenomic samples without using reference genomes	ERR210664	Healthy	Spain	TRUE	M	46
PRJEB1220	Nielsen et al., 2014: Identification and assembly of genomes and genetic elements in complex metagenomic samples without using reference genomes	ERR210666	Healthy	Spain	TRUE	F	41
PRJEB1220	Nielsen et al., 2014: Identification and assembly of genomes and genetic elements in complex metagenomic samples without using reference genomes	ERR210676	Healthy	Spain	TRUE	F	53
PRJEB1220	Nielsen et al., 2014: Identification and assembly of genomes and genetic elements in complex metagenomic samples without using reference genomes	ERR210684	Healthy	Spain	TRUE	F	34
PRJEB1220	Nielsen et al., 2014: Identification and assembly of genomes and genetic elements in complex metagenomic samples without using reference genomes	ERR210685	Healthy	Spain	TRUE	M	19
PRJEB1220	Nielsen et al., 2014: Identification and assembly of genomes and genetic elements in complex metagenomic samples without using reference genomes	ERR210695	Healthy	Spain	TRUE	F	32
PRJEB1220	Nielsen et al., 2014: Identification and assembly of genomes and genetic elements in complex metagenomic samples without using reference genomes	ERR210697	Healthy	Spain	TRUE	F	27
PRJEB1220	Nielsen et al., 2014: Identification and assembly of genomes and genetic elements in complex metagenomic samples without using reference genomes	ERR210698	Healthy	Spain	TRUE	M	20
PRJEB1220	Nielsen et al., 2014: Identification and assembly of genomes and genetic elements in complex metagenomic samples without using reference genomes	ERR210704	Healthy	Spain	TRUE	F	55
PRJEB1220	Nielsen et al., 2014: Identification and assembly of genomes and genetic elements in complex metagenomic samples without using reference genomes	ERR210755	Healthy	Spain	TRUE	M	22
PRJEB1220	Nielsen et al., 2014: Identification and assembly of genomes and genetic elements in complex metagenomic samples without using reference genomes	ERR210757	Healthy	Spain	TRUE	M	32
PRJEB1220	Nielsen et al., 2014: Identification and assembly of genomes and genetic elements in complex metagenomic samples without using reference genomes	ERR209529	IBD	Spain	FALSE	M	37
PRJEB1220	Nielsen et al., 2014: Identification and assembly of genomes and genetic elements in complex metagenomic samples without using reference genomes	ERR209530	IBD	Spain	TRUE	M	37
PRJEB1220	Nielsen et al., 2014: Identification and assembly of genomes and genetic elements in complex metagenomic samples without using reference genomes	ERR209531	IBD	Spain	TRUE	F	34
PRJEB1220	Nielsen et al., 2014: Identification and assembly of genomes and genetic elements in complex metagenomic samples without using reference genomes	ERR209533	IBD	Spain	FALSE	F	34
PRJEB1220	Nielsen et al., 2014: Identification and assembly of genomes and genetic elements in complex metagenomic samples without using reference genomes	ERR209534	IBD	Spain	TRUE	M	43
PRJEB1220	Nielsen et al., 2014: Identification and assembly of genomes and genetic elements in complex metagenomic samples without using reference genomes	ERR209536	IBD	Spain	TRUE	M	37
PRJEB1220	Nielsen et al., 2014: Identification and assembly of genomes and genetic elements in complex metagenomic samples without using reference genomes	ERR209537	IBD	Spain	FALSE	M	43
PRJEB1220	Nielsen et al., 2014: Identification and assembly of genomes and genetic elements in complex metagenomic samples without using reference genomes	ERR209538	IBD	Spain	TRUE	F	68
PRJEB1220	Nielsen et al., 2014: Identification and assembly of genomes and genetic elements in complex metagenomic samples without using reference genomes	ERR209540	IBD	Spain	FALSE	F	68
PRJEB1220	Nielsen et al., 2014: Identification and assembly of genomes and genetic elements in complex metagenomic samples without using reference genomes	ERR209541	IBD	Spain	TRUE	M	31
PRJEB1220	Nielsen et al., 2014: Identification and assembly of genomes and genetic elements in complex metagenomic samples without using reference genomes	ERR209543	IBD	Spain	TRUE	M	31
PRJEB1220	Nielsen et al., 2014: Identification and assembly of genomes and genetic elements in complex metagenomic samples without using reference genomes	ERR209544	IBD	Spain	TRUE	M	47
PRJEB1220	Nielsen et al., 2014: Identification and assembly of genomes and genetic elements in complex metagenomic samples without using reference genomes	ERR209545	IBD	Spain	TRUE	M	47
PRJEB1220	Nielsen et al., 2014: Identification and assembly of genomes and genetic elements in complex metagenomic samples without using reference genomes	ERR209546	IBD	Spain	TRUE	M	47
PRJEB1220	Nielsen et al., 2014: Identification and assembly of genomes and genetic elements in complex metagenomic samples without using reference genomes	ERR209547	IBD	Spain	TRUE	F	56
PRJEB1220	Nielsen et al., 2014: Identification and assembly of genomes and genetic elements in complex metagenomic samples without using reference genomes	ERR209548	IBD	Spain	FALSE	F	56
PRJEB1220	Nielsen et al., 2014: Identification and assembly of genomes and genetic elements in complex metagenomic samples without using reference genomes	ERR209549	IBD	Spain	TRUE	F	56
PRJEB1220	Nielsen et al., 2014: Identification and assembly of genomes and genetic elements in complex metagenomic samples without using reference genomes	ERR209550	IBD	Spain	FALSE	M	48
PRJEB1220	Nielsen et al., 2014: Identification and assembly of genomes and genetic elements in complex metagenomic samples without using reference genomes	ERR209551	IBD	Spain	TRUE	M	48
PRJEB1220	Nielsen et al., 2014: Identification and assembly of genomes and genetic elements in complex metagenomic samples without using reference genomes	ERR209552	IBD	Spain	TRUE	M	48
PRJEB1220	Nielsen et al., 2014: Identification and assembly of genomes and genetic elements in complex metagenomic samples without using reference genomes	ERR209553	IBD	Spain	TRUE	M	48
PRJEB1220	Nielsen et al., 2014: Identification and assembly of genomes and genetic elements in complex metagenomic samples without using reference genomes	ERR209554	IBD	Spain	FALSE	M	42
PRJEB1220	Nielsen et al., 2014: Identification and assembly of genomes and genetic elements in complex metagenomic samples without using reference genomes	ERR209555	IBD	Spain	TRUE	M	42
PRJEB1220	Nielsen et al., 2014: Identification and assembly of genomes and genetic elements in complex metagenomic samples without using reference genomes	ERR209556	IBD	Spain	FALSE	M	42
PRJEB1220	Nielsen et al., 2014: Identification and assembly of genomes and genetic elements in complex metagenomic samples without using reference genomes	ERR209557	IBD	Spain	TRUE	M	42
PRJEB1220	Nielsen et al., 2014: Identification and assembly of genomes and genetic elements in complex metagenomic samples without using reference genomes	ERR209558	IBD	Spain	TRUE	F	51
PRJEB1220	Nielsen et al., 2014: Identification and assembly of genomes and genetic elements in complex metagenomic samples without using reference genomes	ERR209559	IBD	Spain	TRUE	F	51
PRJEB1220	Nielsen et al., 2014: Identification and assembly of genomes and genetic elements in complex metagenomic samples without using reference genomes	ERR209560	IBD	Spain	TRUE	M	46
PRJEB1220	Nielsen et al., 2014: Identification and assembly of genomes and genetic elements in complex metagenomic samples without using reference genomes	ERR209561	IBD	Spain	TRUE	M	46
PRJEB1220	Nielsen et al., 2014: Identification and assembly of genomes and genetic elements in complex metagenomic samples without using reference genomes	ERR209562	IBD	Spain	FALSE	M	46
PRJEB1220	Nielsen et al., 2014: Identification and assembly of genomes and genetic elements in complex metagenomic samples without using reference genomes	ERR209563	IBD	Spain	FALSE	F	51
PRJEB1220	Nielsen et al., 2014: Identification and assembly of genomes and genetic elements in complex metagenomic samples without using reference genomes	ERR209565	IBD	Spain	TRUE	F	49
PRJEB1220	Nielsen et al., 2014: Identification and assembly of genomes and genetic elements in complex metagenomic samples without using reference genomes	ERR209566	IBD	Spain	FALSE	F	49
PRJEB1220	Nielsen et al., 2014: Identification and assembly of genomes and genetic elements in complex metagenomic samples without using reference genomes	ERR209567	IBD	Spain	FALSE	M	44
PRJEB1220	Nielsen et al., 2014: Identification and assembly of genomes and genetic elements in complex metagenomic samples without using reference genomes	ERR209568	IBD	Spain	TRUE	M	44
PRJEB1220	Nielsen et al., 2014: Identification and assembly of genomes and genetic elements in complex metagenomic samples without using reference genomes	ERR209569	IBD	Spain	FALSE	M	46
PRJEB1220	Nielsen et al., 2014: Identification and assembly of genomes and genetic elements in complex metagenomic samples without using reference genomes	ERR209570	IBD	Spain	FALSE	M	44
PRJEB1220	Nielsen et al., 2014: Identification and assembly of genomes and genetic elements in complex metagenomic samples without using reference genomes	ERR209571	IBD	Spain	TRUE	M	44
PRJEB1220	Nielsen et al., 2014: Identification and assembly of genomes and genetic elements in complex metagenomic samples without using reference genomes	ERR209572	IBD	Spain	TRUE	F	41
PRJEB1220	Nielsen et al., 2014: Identification and assembly of genomes and genetic elements in complex metagenomic samples without using reference genomes	ERR209573	IBD	Spain	TRUE	F	41
PRJEB1220	Nielsen et al., 2014: Identification and assembly of genomes and genetic elements in complex metagenomic samples without using reference genomes	ERR209574	IBD	Spain	FALSE	F	41
PRJEB1220	Nielsen et al., 2014: Identification and assembly of genomes and genetic elements in complex metagenomic samples without using reference genomes	ERR209575	IBD	Spain	TRUE	F	41
PRJEB1220	Nielsen et al., 2014: Identification and assembly of genomes and genetic elements in complex metagenomic samples without using reference genomes	ERR209576	IBD	Spain	TRUE	F	55
PRJEB1220	Nielsen et al., 2014: Identification and assembly of genomes and genetic elements in complex metagenomic samples without using reference genomes	ERR209577	IBD	Spain	TRUE	F	55
PRJEB1220	Nielsen et al., 2014: Identification and assembly of genomes and genetic elements in complex metagenomic samples without using reference genomes	ERR209578	IBD	Spain	FALSE	F	55
PRJEB1220	Nielsen et al., 2014: Identification and assembly of genomes and genetic elements in complex metagenomic samples without using reference genomes	ERR209579	IBD	Spain	TRUE	M	41
PRJEB1220	Nielsen et al., 2014: Identification and assembly of genomes and genetic elements in complex metagenomic samples without using reference genomes	ERR209580	IBD	Spain	FALSE	M	41
PRJEB1220	Nielsen et al., 2014: Identification and assembly of genomes and genetic elements in complex metagenomic samples without using reference genomes	ERR209581	IBD	Spain	TRUE	F	52
PRJEB1220	Nielsen et al., 2014: Identification and assembly of genomes and genetic elements in complex metagenomic samples without using reference genomes	ERR209582	IBD	Spain	FALSE	F	52
PRJEB1220	Nielsen et al., 2014: Identification and assembly of genomes and genetic elements in complex metagenomic samples without using reference genomes	ERR209583	IBD	Spain	FALSE	F	55
PRJEB1220	Nielsen et al., 2014: Identification and assembly of genomes and genetic elements in complex metagenomic samples without using reference genomes	ERR209584	IBD	Spain	TRUE	F	55
PRJEB1220	Nielsen et al., 2014: Identification and assembly of genomes and genetic elements in complex metagenomic samples without using reference genomes	ERR209585	IBD	Spain	FALSE	F	55
PRJEB1220	Nielsen et al., 2014: Identification and assembly of genomes and genetic elements in complex metagenomic samples without using reference genomes	ERR209586	IBD	Spain	TRUE	M	51
PRJEB1220	Nielsen et al., 2014: Identification and assembly of genomes and genetic elements in complex metagenomic samples without using reference genomes	ERR209587	IBD	Spain	TRUE	M	51
PRJEB1220	Nielsen et al., 2014: Identification and assembly of genomes and genetic elements in complex metagenomic samples without using reference genomes	ERR209588	IBD	Spain	TRUE	F	41
PRJEB1220	Nielsen et al., 2014: Identification and assembly of genomes and genetic elements in complex metagenomic samples without using reference genomes	ERR209589	IBD	Spain	FALSE	F	41
PRJEB1220	Nielsen et al., 2014: Identification and assembly of genomes and genetic elements in complex metagenomic samples without using reference genomes	ERR209590	IBD	Spain	FALSE	M	51
PRJEB1220	Nielsen et al., 2014: Identification and assembly of genomes and genetic elements in complex metagenomic samples without using reference genomes	ERR209591	IBD	Spain	TRUE	M	51
PRJEB1220	Nielsen et al., 2014: Identification and assembly of genomes and genetic elements in complex metagenomic samples without using reference genomes	ERR209592	IBD	Spain	FALSE	M	51
PRJEB1220	Nielsen et al., 2014: Identification and assembly of genomes and genetic elements in complex metagenomic samples without using reference genomes	ERR209593	IBD	Spain	TRUE	M	30
PRJEB1220	Nielsen et al., 2014: Identification and assembly of genomes and genetic elements in complex metagenomic samples without using reference genomes	ERR209594	IBD	Spain	FALSE	M	30
PRJEB1220	Nielsen et al., 2014: Identification and assembly of genomes and genetic elements in complex metagenomic samples without using reference genomes	ERR209595	IBD	Spain	FALSE	M	30
PRJEB1220	Nielsen et al., 2014: Identification and assembly of genomes and genetic elements in complex metagenomic samples without using reference genomes	ERR209596	IBD	Spain	FALSE	M	30
PRJEB1220	Nielsen et al., 2014: Identification and assembly of genomes and genetic elements in complex metagenomic samples without using reference genomes	ERR209597	IBD	Spain	TRUE	M	30
PRJEB1220	Nielsen et al., 2014: Identification and assembly of genomes and genetic elements in complex metagenomic samples without using reference genomes	ERR209598	IBD	Spain	FALSE	M	30
PRJEB1220	Nielsen et al., 2014: Identification and assembly of genomes and genetic elements in complex metagenomic samples without using reference genomes	ERR209599	IBD	Spain	FALSE	F	54
PRJEB1220	Nielsen et al., 2014: Identification and assembly of genomes and genetic elements in complex metagenomic samples without using reference genomes	ERR209600	IBD	Spain	FALSE	F	41
PRJEB1220	Nielsen et al., 2014: Identification and assembly of genomes and genetic elements in complex metagenomic samples without using reference genomes	ERR209601	IBD	Spain	TRUE	F	54
PRJEB1220	Nielsen et al., 2014: Identification and assembly of genomes and genetic elements in complex metagenomic samples without using reference genomes	ERR209602	IBD	Spain	FALSE	F	54
PRJEB1220	Nielsen et al., 2014: Identification and assembly of genomes and genetic elements in complex metagenomic samples without using reference genomes	ERR209603	IBD	Spain	TRUE	F	64
PRJEB1220	Nielsen et al., 2014: Identification and assembly of genomes and genetic elements in complex metagenomic samples without using reference genomes	ERR209604	IBD	Spain	TRUE	F	64
PRJEB1220	Nielsen et al., 2014: Identification and assembly of genomes and genetic elements in complex metagenomic samples without using reference genomes	ERR209605	IBD	Spain	TRUE	F	39
PRJEB1220	Nielsen et al., 2014: Identification and assembly of genomes and genetic elements in complex metagenomic samples without using reference genomes	ERR209606	IBD	Spain	FALSE	F	39
PRJEB1220	Nielsen et al., 2014: Identification and assembly of genomes and genetic elements in complex metagenomic samples without using reference genomes	ERR209607	IBD	Spain	FALSE	M	43
PRJEB1220	Nielsen et al., 2014: Identification and assembly of genomes and genetic elements in complex metagenomic samples without using reference genomes	ERR209608	IBD	Spain	TRUE	F	44
PRJEB1220	Nielsen et al., 2014: Identification and assembly of genomes and genetic elements in complex metagenomic samples without using reference genomes	ERR209609	IBD	Spain	FALSE	F	44
PRJEB1220	Nielsen et al., 2014: Identification and assembly of genomes and genetic elements in complex metagenomic samples without using reference genomes	ERR209610	IBD	Spain	FALSE	F	44
PRJEB1220	Nielsen et al., 2014: Identification and assembly of genomes and genetic elements in complex metagenomic samples without using reference genomes	ERR209611	IBD	Spain	TRUE	M	55
PRJEB1220	Nielsen et al., 2014: Identification and assembly of genomes and genetic elements in complex metagenomic samples without using reference genomes	ERR209612	IBD	Spain	FALSE	M	55
PRJEB1220	Nielsen et al., 2014: Identification and assembly of genomes and genetic elements in complex metagenomic samples without using reference genomes	ERR209613	IBD	Spain	TRUE	M	35
PRJEB1220	Nielsen et al., 2014: Identification and assembly of genomes and genetic elements in complex metagenomic samples without using reference genomes	ERR209614	IBD	Spain	TRUE	F	57
PRJEB1220	Nielsen et al., 2014: Identification and assembly of genomes and genetic elements in complex metagenomic samples without using reference genomes	ERR209615	IBD	Spain	TRUE	F	57
PRJEB1220	Nielsen et al., 2014: Identification and assembly of genomes and genetic elements in complex metagenomic samples without using reference genomes	ERR209616	IBD	Spain	FALSE	M	35
PRJEB1220	Nielsen et al., 2014: Identification and assembly of genomes and genetic elements in complex metagenomic samples without using reference genomes	ERR209617	IBD	Spain	FALSE	F	43
PRJEB1220	Nielsen et al., 2014: Identification and assembly of genomes and genetic elements in complex metagenomic samples without using reference genomes	ERR209618	IBD	Spain	FALSE	F	43
PRJEB1220	Nielsen et al., 2014: Identification and assembly of genomes and genetic elements in complex metagenomic samples without using reference genomes	ERR209619	IBD	Spain	FALSE	F	57
PRJEB1220	Nielsen et al., 2014: Identification and assembly of genomes and genetic elements in complex metagenomic samples without using reference genomes	ERR209620	IBD	Spain	TRUE	M	24
PRJEB1220	Nielsen et al., 2014: Identification and assembly of genomes and genetic elements in complex metagenomic samples without using reference genomes	ERR209621	IBD	Spain	FALSE	M	24
PRJEB1220	Nielsen et al., 2014: Identification and assembly of genomes and genetic elements in complex metagenomic samples without using reference genomes	ERR209622	IBD	Spain	TRUE	F	45
PRJEB1220	Nielsen et al., 2014: Identification and assembly of genomes and genetic elements in complex metagenomic samples without using reference genomes	ERR209623	IBD	Spain	TRUE	F	45
PRJEB1220	Nielsen et al., 2014: Identification and assembly of genomes and genetic elements in complex metagenomic samples without using reference genomes	ERR209624	IBD	Spain	FALSE	F	45
PRJEB1220	Nielsen et al., 2014: Identification and assembly of genomes and genetic elements in complex metagenomic samples without using reference genomes	ERR209625	IBD	Spain	FALSE	M	32
PRJEB1220	Nielsen et al., 2014: Identification and assembly of genomes and genetic elements in complex metagenomic samples without using reference genomes	ERR209626	IBD	Spain	FALSE	M	32
PRJEB1220	Nielsen et al., 2014: Identification and assembly of genomes and genetic elements in complex metagenomic samples without using reference genomes	ERR209627	IBD	Spain	FALSE	M	32
PRJEB1220	Nielsen et al., 2014: Identification and assembly of genomes and genetic elements in complex metagenomic samples without using reference genomes	ERR209628	IBD	Spain	FALSE	M	32
PRJEB1220	Nielsen et al., 2014: Identification and assembly of genomes and genetic elements in complex metagenomic samples without using reference genomes	ERR209629	IBD	Spain	TRUE	F	29
PRJEB1220	Nielsen et al., 2014: Identification and assembly of genomes and genetic elements in complex metagenomic samples without using reference genomes	ERR209630	IBD	Spain	FALSE	F	29
PRJEB1220	Nielsen et al., 2014: Identification and assembly of genomes and genetic elements in complex metagenomic samples without using reference genomes	ERR209631	IBD	Spain	TRUE	F	29
PRJEB1220	Nielsen et al., 2014: Identification and assembly of genomes and genetic elements in complex metagenomic samples without using reference genomes	ERR209632	IBD	Spain	FALSE	F	29
PRJEB1220	Nielsen et al., 2014: Identification and assembly of genomes and genetic elements in complex metagenomic samples without using reference genomes	ERR209633	IBD	Spain	FALSE	F	29
PRJEB1220	Nielsen et al., 2014: Identification and assembly of genomes and genetic elements in complex metagenomic samples without using reference genomes	ERR209634	IBD	Spain	FALSE	F	29
PRJEB1220	Nielsen et al., 2014: Identification and assembly of genomes and genetic elements in complex metagenomic samples without using reference genomes	ERR209635	IBD	Spain	TRUE	F	46
PRJEB1220	Nielsen et al., 2014: Identification and assembly of genomes and genetic elements in complex metagenomic samples without using reference genomes	ERR209636	IBD	Spain	FALSE	F	46
PRJEB1220	Nielsen et al., 2014: Identification and assembly of genomes and genetic elements in complex metagenomic samples without using reference genomes	ERR209637	IBD	Spain	FALSE	F	46
PRJEB1220	Nielsen et al., 2014: Identification and assembly of genomes and genetic elements in complex metagenomic samples without using reference genomes	ERR209638	IBD	Spain	TRUE	F	46
PRJEB1220	Nielsen et al., 2014: Identification and assembly of genomes and genetic elements in complex metagenomic samples without using reference genomes	ERR209639	IBD	Spain	FALSE	F	46
PRJEB1220	Nielsen et al., 2014: Identification and assembly of genomes and genetic elements in complex metagenomic samples without using reference genomes	ERR209646	IBD	Spain	TRUE	F	40
PRJEB1220	Nielsen et al., 2014: Identification and assembly of genomes and genetic elements in complex metagenomic samples without using reference genomes	ERR209647	IBD	Spain	FALSE	F	40
PRJEB1220	Nielsen et al., 2014: Identification and assembly of genomes and genetic elements in complex metagenomic samples without using reference genomes	ERR209655	IBD	Spain	FALSE	F	40
PRJEB1220	Nielsen et al., 2014: Identification and assembly of genomes and genetic elements in complex metagenomic samples without using reference genomes	ERR209675	IBD	Spain	FALSE	F	52
PRJEB1220	Nielsen et al., 2014: Identification and assembly of genomes and genetic elements in complex metagenomic samples without using reference genomes	ERR209676	IBD	Spain	TRUE	F	52
PRJEB1220	Nielsen et al., 2014: Identification and assembly of genomes and genetic elements in complex metagenomic samples without using reference genomes	ERR209677	IBD	Spain	FALSE	F	52
PRJEB1220	Nielsen et al., 2014: Identification and assembly of genomes and genetic elements in complex metagenomic samples without using reference genomes	ERR209678	IBD	Spain	TRUE	F	52
PRJEB1220	Nielsen et al., 2014: Identification and assembly of genomes and genetic elements in complex metagenomic samples without using reference genomes	ERR209679	IBD	Spain	TRUE	F	38
PRJEB1220	Nielsen et al., 2014: Identification and assembly of genomes and genetic elements in complex metagenomic samples without using reference genomes	ERR209680	IBD	Spain	FALSE	F	25
PRJEB1220	Nielsen et al., 2014: Identification and assembly of genomes and genetic elements in complex metagenomic samples without using reference genomes	ERR209681	IBD	Spain	FALSE	F	25
PRJEB1220	Nielsen et al., 2014: Identification and assembly of genomes and genetic elements in complex metagenomic samples without using reference genomes	ERR209684	IBD	Spain	FALSE	F	41
PRJEB1220	Nielsen et al., 2014: Identification and assembly of genomes and genetic elements in complex metagenomic samples without using reference genomes	ERR209685	IBD	Spain	TRUE	F	41
PRJEB1220	Nielsen et al., 2014: Identification and assembly of genomes and genetic elements in complex metagenomic samples without using reference genomes	ERR209690	IBD	Spain	FALSE	F	34
PRJEB1220	Nielsen et al., 2014: Identification and assembly of genomes and genetic elements in complex metagenomic samples without using reference genomes	ERR209691	IBD	Spain	FALSE	F	34
PRJEB1220	Nielsen et al., 2014: Identification and assembly of genomes and genetic elements in complex metagenomic samples without using reference genomes	ERR209692	IBD	Spain	TRUE	F	NA
PRJEB1220	Nielsen et al., 2014: Identification and assembly of genomes and genetic elements in complex metagenomic samples without using reference genomes	ERR209693	IBD	Spain	FALSE	F	NA
PRJEB1220	Nielsen et al., 2014: Identification and assembly of genomes and genetic elements in complex metagenomic samples without using reference genomes	ERR209695	IBD	Spain	FALSE	M	21
PRJEB1220	Nielsen et al., 2014: Identification and assembly of genomes and genetic elements in complex metagenomic samples without using reference genomes	ERR209696	IBD	Spain	FALSE	M	21
PRJEB1220	Nielsen et al., 2014: Identification and assembly of genomes and genetic elements in complex metagenomic samples without using reference genomes	ERR209697	IBD	Spain	TRUE	M	21
PRJEB1220	Nielsen et al., 2014: Identification and assembly of genomes and genetic elements in complex metagenomic samples without using reference genomes	ERR209698	IBD	Spain	TRUE	M	18
PRJEB1220	Nielsen et al., 2014: Identification and assembly of genomes and genetic elements in complex metagenomic samples without using reference genomes	ERR209699	IBD	Spain	FALSE	M	18
PRJEB1220	Nielsen et al., 2014: Identification and assembly of genomes and genetic elements in complex metagenomic samples without using reference genomes	ERR209700	IBD	Spain	FALSE	M	18
PRJEB1220	Nielsen et al., 2014: Identification and assembly of genomes and genetic elements in complex metagenomic samples without using reference genomes	ERR209701	IBD	Spain	FALSE	M	18
PRJEB1220	Nielsen et al., 2014: Identification and assembly of genomes and genetic elements in complex metagenomic samples without using reference genomes	ERR209706	IBD	Spain	FALSE	M	26
PRJEB1220	Nielsen et al., 2014: Identification and assembly of genomes and genetic elements in complex metagenomic samples without using reference genomes	ERR209707	IBD	Spain	FALSE	M	26
PRJEB1220	Nielsen et al., 2014: Identification and assembly of genomes and genetic elements in complex metagenomic samples without using reference genomes	ERR209708	IBD	Spain	TRUE	F	34
PRJEB1220	Nielsen et al., 2014: Identification and assembly of genomes and genetic elements in complex metagenomic samples without using reference genomes	ERR209709	IBD	Spain	FALSE	F	34
PRJEB1220	Nielsen et al., 2014: Identification and assembly of genomes and genetic elements in complex metagenomic samples without using reference genomes	ERR209710	IBD	Spain	FALSE	F	34
PRJEB1220	Nielsen et al., 2014: Identification and assembly of genomes and genetic elements in complex metagenomic samples without using reference genomes	ERR209711	IBD	Spain	FALSE	F	34
PRJEB1220	Nielsen et al., 2014: Identification and assembly of genomes and genetic elements in complex metagenomic samples without using reference genomes	ERR209715	IBD	Spain	FALSE	F	41
PRJEB1220	Nielsen et al., 2014: Identification and assembly of genomes and genetic elements in complex metagenomic samples without using reference genomes	ERR209716	IBD	Spain	TRUE	F	41
PRJEB1220	Nielsen et al., 2014: Identification and assembly of genomes and genetic elements in complex metagenomic samples without using reference genomes	ERR209717	IBD	Spain	FALSE	F	41
PRJEB1220	Nielsen et al., 2014: Identification and assembly of genomes and genetic elements in complex metagenomic samples without using reference genomes	ERR209729	IBD	Spain	TRUE	F	27
PRJEB1220	Nielsen et al., 2014: Identification and assembly of genomes and genetic elements in complex metagenomic samples without using reference genomes	ERR209730	IBD	Spain	FALSE	F	27
PRJEB1220	Nielsen et al., 2014: Identification and assembly of genomes and genetic elements in complex metagenomic samples without using reference genomes	ERR209731	IBD	Spain	FALSE	F	27
PRJEB1220	Nielsen et al., 2014: Identification and assembly of genomes and genetic elements in complex metagenomic samples without using reference genomes	ERR209732	IBD	Spain	FALSE	F	27
PRJEB1220	Nielsen et al., 2014: Identification and assembly of genomes and genetic elements in complex metagenomic samples without using reference genomes	ERR209739	IBD	Spain	TRUE	F	25
PRJEB1220	Nielsen et al., 2014: Identification and assembly of genomes and genetic elements in complex metagenomic samples without using reference genomes	ERR209740	IBD	Spain	FALSE	F	25
PRJEB1220	Nielsen et al., 2014: Identification and assembly of genomes and genetic elements in complex metagenomic samples without using reference genomes	ERR209743	IBD	Spain	FALSE	F	36
PRJEB1220	Nielsen et al., 2014: Identification and assembly of genomes and genetic elements in complex metagenomic samples without using reference genomes	ERR209744	IBD	Spain	TRUE	F	36
PRJEB1220	Nielsen et al., 2014: Identification and assembly of genomes and genetic elements in complex metagenomic samples without using reference genomes	ERR209745	IBD	Spain	TRUE	F	36
PRJEB1220	Nielsen et al., 2014: Identification and assembly of genomes and genetic elements in complex metagenomic samples without using reference genomes	ERR209746	IBD	Spain	FALSE	F	36
PRJEB1220	Nielsen et al., 2014: Identification and assembly of genomes and genetic elements in complex metagenomic samples without using reference genomes	ERR209747	IBD	Spain	FALSE	M	22
PRJEB1220	Nielsen et al., 2014: Identification and assembly of genomes and genetic elements in complex metagenomic samples without using reference genomes	ERR209748	IBD	Spain	FALSE	M	22
PRJEB1220	Nielsen et al., 2014: Identification and assembly of genomes and genetic elements in complex metagenomic samples without using reference genomes	ERR209749	IBD	Spain	TRUE	M	22
PRJEB1220	Nielsen et al., 2014: Identification and assembly of genomes and genetic elements in complex metagenomic samples without using reference genomes	ERR209754	IBD	Spain	TRUE	M	45
PRJEB1220	Nielsen et al., 2014: Identification and assembly of genomes and genetic elements in complex metagenomic samples without using reference genomes	ERR209755	IBD	Spain	FALSE	M	45
PRJEB1220	Nielsen et al., 2014: Identification and assembly of genomes and genetic elements in complex metagenomic samples without using reference genomes	ERR209756	IBD	Spain	TRUE	F	31
PRJEB1220	Nielsen et al., 2014: Identification and assembly of genomes and genetic elements in complex metagenomic samples without using reference genomes	ERR209757	IBD	Spain	TRUE	M	45
PRJEB1220	Nielsen et al., 2014: Identification and assembly of genomes and genetic elements in complex metagenomic samples without using reference genomes	ERR209758	IBD	Spain	FALSE	M	45
PRJEB1220	Nielsen et al., 2014: Identification and assembly of genomes and genetic elements in complex metagenomic samples without using reference genomes	ERR209759	IBD	Spain	TRUE	F	48
PRJEB1220	Nielsen et al., 2014: Identification and assembly of genomes and genetic elements in complex metagenomic samples without using reference genomes	ERR209760	IBD	Spain	FALSE	F	48
PRJEB1220	Nielsen et al., 2014: Identification and assembly of genomes and genetic elements in complex metagenomic samples without using reference genomes	ERR209761	IBD	Spain	FALSE	F	48
PRJEB1220	Nielsen et al., 2014: Identification and assembly of genomes and genetic elements in complex metagenomic samples without using reference genomes	ERR209762	IBD	Spain	FALSE	F	48
PRJEB1220	Nielsen et al., 2014: Identification and assembly of genomes and genetic elements in complex metagenomic samples without using reference genomes	ERR209763	IBD	Spain	FALSE	F	41
PRJEB1220	Nielsen et al., 2014: Identification and assembly of genomes and genetic elements in complex metagenomic samples without using reference genomes	ERR209764	IBD	Spain	FALSE	F	41
PRJEB1220	Nielsen et al., 2014: Identification and assembly of genomes and genetic elements in complex metagenomic samples without using reference genomes	ERR209765	IBD	Spain	TRUE	F	41
PRJEB1220	Nielsen et al., 2014: Identification and assembly of genomes and genetic elements in complex metagenomic samples without using reference genomes	ERR209766	IBD	Spain	FALSE	F	51
PRJEB1220	Nielsen et al., 2014: Identification and assembly of genomes and genetic elements in complex metagenomic samples without using reference genomes	ERR209767	IBD	Spain	FALSE	F	51
PRJEB1220	Nielsen et al., 2014: Identification and assembly of genomes and genetic elements in complex metagenomic samples without using reference genomes	ERR209768	IBD	Spain	TRUE	F	51
PRJEB1220	Nielsen et al., 2014: Identification and assembly of genomes and genetic elements in complex metagenomic samples without using reference genomes	ERR209769	IBD	Spain	FALSE	F	51
PRJEB1220	Nielsen et al., 2014: Identification and assembly of genomes and genetic elements in complex metagenomic samples without using reference genomes	ERR209770	IBD	Spain	FALSE	F	53
PRJEB1220	Nielsen et al., 2014: Identification and assembly of genomes and genetic elements in complex metagenomic samples without using reference genomes	ERR209771	IBD	Spain	TRUE	F	53
PRJEB1220	Nielsen et al., 2014: Identification and assembly of genomes and genetic elements in complex metagenomic samples without using reference genomes	ERR209772	IBD	Spain	TRUE	F	53
PRJEB1220	Nielsen et al., 2014: Identification and assembly of genomes and genetic elements in complex metagenomic samples without using reference genomes	ERR209773	IBD	Spain	FALSE	F	53
PRJEB1220	Nielsen et al., 2014: Identification and assembly of genomes and genetic elements in complex metagenomic samples without using reference genomes	ERR209774	IBD	Spain	FALSE	F	25
PRJEB1220	Nielsen et al., 2014: Identification and assembly of genomes and genetic elements in complex metagenomic samples without using reference genomes	ERR209775	IBD	Spain	FALSE	F	25
PRJEB1220	Nielsen et al., 2014: Identification and assembly of genomes and genetic elements in complex metagenomic samples without using reference genomes	ERR209776	IBD	Spain	TRUE	F	25
PRJEB1220	Nielsen et al., 2014: Identification and assembly of genomes and genetic elements in complex metagenomic samples without using reference genomes	ERR209777	IBD	Spain	FALSE	F	25
PRJEB1220	Nielsen et al., 2014: Identification and assembly of genomes and genetic elements in complex metagenomic samples without using reference genomes	ERR209780	IBD	Spain	FALSE	F	41
PRJEB1220	Nielsen et al., 2014: Identification and assembly of genomes and genetic elements in complex metagenomic samples without using reference genomes	ERR209781	IBD	Spain	TRUE	F	41
PRJEB1220	Nielsen et al., 2014: Identification and assembly of genomes and genetic elements in complex metagenomic samples without using reference genomes	ERR209782	IBD	Spain	TRUE	F	41
PRJEB1220	Nielsen et al., 2014: Identification and assembly of genomes and genetic elements in complex metagenomic samples without using reference genomes	ERR209783	IBD	Spain	FALSE	F	41
PRJEB1220	Nielsen et al., 2014: Identification and assembly of genomes and genetic elements in complex metagenomic samples without using reference genomes	ERR209788	IBD	Spain	FALSE	M	62
PRJEB1220	Nielsen et al., 2014: Identification and assembly of genomes and genetic elements in complex metagenomic samples without using reference genomes	ERR209789	IBD	Spain	FALSE	M	62
PRJEB1220	Nielsen et al., 2014: Identification and assembly of genomes and genetic elements in complex metagenomic samples without using reference genomes	ERR209790	IBD	Spain	TRUE	M	62
PRJEB1220	Nielsen et al., 2014: Identification and assembly of genomes and genetic elements in complex metagenomic samples without using reference genomes	ERR209791	IBD	Spain	TRUE	M	62
PRJEB1220	Nielsen et al., 2014: Identification and assembly of genomes and genetic elements in complex metagenomic samples without using reference genomes	ERR209792	IBD	Spain	FALSE	M	62
PRJEB1220	Nielsen et al., 2014: Identification and assembly of genomes and genetic elements in complex metagenomic samples without using reference genomes	ERR209793	IBD	Spain	FALSE	M	43
PRJEB1220	Nielsen et al., 2014: Identification and assembly of genomes and genetic elements in complex metagenomic samples without using reference genomes	ERR209794	IBD	Spain	FALSE	M	43
PRJEB1220	Nielsen et al., 2014: Identification and assembly of genomes and genetic elements in complex metagenomic samples without using reference genomes	ERR209795	IBD	Spain	FALSE	M	43
PRJEB1220	Nielsen et al., 2014: Identification and assembly of genomes and genetic elements in complex metagenomic samples without using reference genomes	ERR209796	IBD	Spain	TRUE	M	43
PRJEB1220	Nielsen et al., 2014: Identification and assembly of genomes and genetic elements in complex metagenomic samples without using reference genomes	ERR209799	IBD	Spain	FALSE	M	62
PRJEB1220	Nielsen et al., 2014: Identification and assembly of genomes and genetic elements in complex metagenomic samples without using reference genomes	ERR209800	IBD	Spain	TRUE	M	62
PRJEB1220	Nielsen et al., 2014: Identification and assembly of genomes and genetic elements in complex metagenomic samples without using reference genomes	ERR209801	IBD	Spain	TRUE	F	52
PRJEB1220	Nielsen et al., 2014: Identification and assembly of genomes and genetic elements in complex metagenomic samples without using reference genomes	ERR209802	IBD	Spain	FALSE	F	52
PRJEB1220	Nielsen et al., 2014: Identification and assembly of genomes and genetic elements in complex metagenomic samples without using reference genomes	ERR209803	IBD	Spain	FALSE	F	52
PRJEB1220	Nielsen et al., 2014: Identification and assembly of genomes and genetic elements in complex metagenomic samples without using reference genomes	ERR209804	IBD	Spain	FALSE	F	52
PRJEB1220	Nielsen et al., 2014: Identification and assembly of genomes and genetic elements in complex metagenomic samples without using reference genomes	ERR209805	IBD	Spain	TRUE	F	36
PRJEB1220	Nielsen et al., 2014: Identification and assembly of genomes and genetic elements in complex metagenomic samples without using reference genomes	ERR209806	IBD	Spain	FALSE	F	36
PRJEB1220	Nielsen et al., 2014: Identification and assembly of genomes and genetic elements in complex metagenomic samples without using reference genomes	ERR209807	IBD	Spain	TRUE	F	36
PRJEB1220	Nielsen et al., 2014: Identification and assembly of genomes and genetic elements in complex metagenomic samples without using reference genomes	ERR209808	IBD	Spain	FALSE	F	36
PRJEB1220	Nielsen et al., 2014: Identification and assembly of genomes and genetic elements in complex metagenomic samples without using reference genomes	ERR209815	IBD	Spain	TRUE	M	44
PRJEB1220	Nielsen et al., 2014: Identification and assembly of genomes and genetic elements in complex metagenomic samples without using reference genomes	ERR209816	IBD	Spain	FALSE	F	26
PRJEB1220	Nielsen et al., 2014: Identification and assembly of genomes and genetic elements in complex metagenomic samples without using reference genomes	ERR209817	IBD	Spain	TRUE	F	26
PRJEB1220	Nielsen et al., 2014: Identification and assembly of genomes and genetic elements in complex metagenomic samples without using reference genomes	ERR209818	IBD	Spain	FALSE	F	26
PRJEB1220	Nielsen et al., 2014: Identification and assembly of genomes and genetic elements in complex metagenomic samples without using reference genomes	ERR209827	IBD	Spain	FALSE	F	33
PRJEB1220	Nielsen et al., 2014: Identification and assembly of genomes and genetic elements in complex metagenomic samples without using reference genomes	ERR209828	IBD	Spain	FALSE	F	33
PRJEB1220	Nielsen et al., 2014: Identification and assembly of genomes and genetic elements in complex metagenomic samples without using reference genomes	ERR209829	IBD	Spain	FALSE	F	33
PRJEB1220	Nielsen et al., 2014: Identification and assembly of genomes and genetic elements in complex metagenomic samples without using reference genomes	ERR209830	IBD	Spain	TRUE	F	33
PRJEB1220	Nielsen et al., 2014: Identification and assembly of genomes and genetic elements in complex metagenomic samples without using reference genomes	ERR209834	IBD	Spain	TRUE	M	24
PRJEB1220	Nielsen et al., 2014: Identification and assembly of genomes and genetic elements in complex metagenomic samples without using reference genomes	ERR209835	IBD	Spain	FALSE	M	24
PRJEB1220	Nielsen et al., 2014: Identification and assembly of genomes and genetic elements in complex metagenomic samples without using reference genomes	ERR209836	IBD	Spain	TRUE	M	26
PRJEB1220	Nielsen et al., 2014: Identification and assembly of genomes and genetic elements in complex metagenomic samples without using reference genomes	ERR209837	IBD	Spain	TRUE	M	26
PRJEB1220	Nielsen et al., 2014: Identification and assembly of genomes and genetic elements in complex metagenomic samples without using reference genomes	ERR209838	IBD	Spain	TRUE	F	32
PRJEB1220	Nielsen et al., 2014: Identification and assembly of genomes and genetic elements in complex metagenomic samples without using reference genomes	ERR209839	IBD	Spain	TRUE	F	32
PRJEB1220	Nielsen et al., 2014: Identification and assembly of genomes and genetic elements in complex metagenomic samples without using reference genomes	ERR209840	IBD	Spain	FALSE	F	47
PRJEB1220	Nielsen et al., 2014: Identification and assembly of genomes and genetic elements in complex metagenomic samples without using reference genomes	ERR209847	IBD	Spain	TRUE	F	50
PRJEB1220	Nielsen et al., 2014: Identification and assembly of genomes and genetic elements in complex metagenomic samples without using reference genomes	ERR209848	IBD	Spain	TRUE	F	50
PRJEB1220	Nielsen et al., 2014: Identification and assembly of genomes and genetic elements in complex metagenomic samples without using reference genomes	ERR209849	IBD	Spain	FALSE	F	47
PRJEB1220	Nielsen et al., 2014: Identification and assembly of genomes and genetic elements in complex metagenomic samples without using reference genomes	ERR209850	IBD	Spain	TRUE	F	47
PRJEB1220	Nielsen et al., 2014: Identification and assembly of genomes and genetic elements in complex metagenomic samples without using reference genomes	ERR209853	IBD	Spain	FALSE	M	46
PRJEB1220	Nielsen et al., 2014: Identification and assembly of genomes and genetic elements in complex metagenomic samples without using reference genomes	ERR209856	IBD	Spain	FALSE	F	25
PRJEB1220	Nielsen et al., 2014: Identification and assembly of genomes and genetic elements in complex metagenomic samples without using reference genomes	ERR209857	IBD	Spain	FALSE	F	25
PRJEB1220	Nielsen et al., 2014: Identification and assembly of genomes and genetic elements in complex metagenomic samples without using reference genomes	ERR209858	IBD	Spain	TRUE	F	25
PRJEB1220	Nielsen et al., 2014: Identification and assembly of genomes and genetic elements in complex metagenomic samples without using reference genomes	ERR209859	IBD	Spain	FALSE	F	25
PRJEB1220	Nielsen et al., 2014: Identification and assembly of genomes and genetic elements in complex metagenomic samples without using reference genomes	ERR209860	IBD	Spain	FALSE	F	30
PRJEB1220	Nielsen et al., 2014: Identification and assembly of genomes and genetic elements in complex metagenomic samples without using reference genomes	ERR209861	IBD	Spain	TRUE	F	45
PRJEB1220	Nielsen et al., 2014: Identification and assembly of genomes and genetic elements in complex metagenomic samples without using reference genomes	ERR209862	IBD	Spain	FALSE	F	45
PRJEB1220	Nielsen et al., 2014: Identification and assembly of genomes and genetic elements in complex metagenomic samples without using reference genomes	ERR209863	IBD	Spain	FALSE	F	44
PRJEB1220	Nielsen et al., 2014: Identification and assembly of genomes and genetic elements in complex metagenomic samples without using reference genomes	ERR209864	IBD	Spain	FALSE	F	44
PRJEB1220	Nielsen et al., 2014: Identification and assembly of genomes and genetic elements in complex metagenomic samples without using reference genomes	ERR209865	IBD	Spain	FALSE	F	44
PRJEB1220	Nielsen et al., 2014: Identification and assembly of genomes and genetic elements in complex metagenomic samples without using reference genomes	ERR209866	IBD	Spain	FALSE	F	44
PRJEB1220	Nielsen et al., 2014: Identification and assembly of genomes and genetic elements in complex metagenomic samples without using reference genomes	ERR209867	IBD	Spain	TRUE	F	43
PRJEB1220	Nielsen et al., 2014: Identification and assembly of genomes and genetic elements in complex metagenomic samples without using reference genomes	ERR209868	IBD	Spain	FALSE	F	43
PRJEB1220	Nielsen et al., 2014: Identification and assembly of genomes and genetic elements in complex metagenomic samples without using reference genomes	ERR209869	IBD	Spain	FALSE	F	43
PRJEB1220	Nielsen et al., 2014: Identification and assembly of genomes and genetic elements in complex metagenomic samples without using reference genomes	ERR209870	IBD	Spain	TRUE	F	43
PRJEB1220	Nielsen et al., 2014: Identification and assembly of genomes and genetic elements in complex metagenomic samples without using reference genomes	ERR209871	IBD	Spain	FALSE	F	43
PRJEB1220	Nielsen et al., 2014: Identification and assembly of genomes and genetic elements in complex metagenomic samples without using reference genomes	ERR209872	IBD	Spain	FALSE	F	24
PRJEB1220	Nielsen et al., 2014: Identification and assembly of genomes and genetic elements in complex metagenomic samples without using reference genomes	ERR209873	IBD	Spain	FALSE	F	24
PRJEB1220	Nielsen et al., 2014: Identification and assembly of genomes and genetic elements in complex metagenomic samples without using reference genomes	ERR209874	IBD	Spain	FALSE	F	24
PRJEB1220	Nielsen et al., 2014: Identification and assembly of genomes and genetic elements in complex metagenomic samples without using reference genomes	ERR209875	IBD	Spain	FALSE	F	30
PRJEB1220	Nielsen et al., 2014: Identification and assembly of genomes and genetic elements in complex metagenomic samples without using reference genomes	ERR209876	IBD	Spain	TRUE	F	30
PRJEB1220	Nielsen et al., 2014: Identification and assembly of genomes and genetic elements in complex metagenomic samples without using reference genomes	ERR209877	IBD	Spain	FALSE	F	24
PRJEB1220	Nielsen et al., 2014: Identification and assembly of genomes and genetic elements in complex metagenomic samples without using reference genomes	ERR209878	IBD	Spain	FALSE	F	24
PRJEB1220	Nielsen et al., 2014: Identification and assembly of genomes and genetic elements in complex metagenomic samples without using reference genomes	ERR209879	IBD	Spain	FALSE	F	24
PRJEB1220	Nielsen et al., 2014: Identification and assembly of genomes and genetic elements in complex metagenomic samples without using reference genomes	ERR209880	IBD	Spain	TRUE	M	32
PRJEB1220	Nielsen et al., 2014: Identification and assembly of genomes and genetic elements in complex metagenomic samples without using reference genomes	ERR209881	IBD	Spain	FALSE	M	32
PRJEB1220	Nielsen et al., 2014: Identification and assembly of genomes and genetic elements in complex metagenomic samples without using reference genomes	ERR209882	IBD	Spain	FALSE	M	32
PRJEB1220	Nielsen et al., 2014: Identification and assembly of genomes and genetic elements in complex metagenomic samples without using reference genomes	ERR209883	IBD	Spain	FALSE	F	46
PRJEB1220	Nielsen et al., 2014: Identification and assembly of genomes and genetic elements in complex metagenomic samples without using reference genomes	ERR209884	IBD	Spain	FALSE	F	46
PRJEB1220	Nielsen et al., 2014: Identification and assembly of genomes and genetic elements in complex metagenomic samples without using reference genomes	ERR209885	IBD	Spain	FALSE	F	46
PRJEB1220	Nielsen et al., 2014: Identification and assembly of genomes and genetic elements in complex metagenomic samples without using reference genomes	ERR209886	IBD	Spain	FALSE	F	46
PRJEB1220	Nielsen et al., 2014: Identification and assembly of genomes and genetic elements in complex metagenomic samples without using reference genomes	ERR209887	IBD	Spain	FALSE	F	46
PRJEB1220	Nielsen et al., 2014: Identification and assembly of genomes and genetic elements in complex metagenomic samples without using reference genomes	ERR209888	IBD	Spain	FALSE	F	46
PRJEB1220	Nielsen et al., 2014: Identification and assembly of genomes and genetic elements in complex metagenomic samples without using reference genomes	ERR209889	IBD	Spain	TRUE	F	35
PRJEB1220	Nielsen et al., 2014: Identification and assembly of genomes and genetic elements in complex metagenomic samples without using reference genomes	ERR209890	IBD	Spain	FALSE	F	35
PRJEB1220	Nielsen et al., 2014: Identification and assembly of genomes and genetic elements in complex metagenomic samples without using reference genomes	ERR209893	IBD	Spain	TRUE	F	41
PRJEB1220	Nielsen et al., 2014: Identification and assembly of genomes and genetic elements in complex metagenomic samples without using reference genomes	ERR209894	IBD	Spain	FALSE	F	41
PRJEB1220	Nielsen et al., 2014: Identification and assembly of genomes and genetic elements in complex metagenomic samples without using reference genomes	ERR210382	IBD	Spain	TRUE	M	37
PRJEB1220	Nielsen et al., 2014: Identification and assembly of genomes and genetic elements in complex metagenomic samples without using reference genomes	ERR210384	IBD	Spain	TRUE	F	34
PRJEB1220	Nielsen et al., 2014: Identification and assembly of genomes and genetic elements in complex metagenomic samples without using reference genomes	ERR210385	IBD	Spain	TRUE	F	34
PRJEB1220	Nielsen et al., 2014: Identification and assembly of genomes and genetic elements in complex metagenomic samples without using reference genomes	ERR210387	IBD	Spain	TRUE	M	43
PRJEB1220	Nielsen et al., 2014: Identification and assembly of genomes and genetic elements in complex metagenomic samples without using reference genomes	ERR210388	IBD	Spain	TRUE	M	37
PRJEB1220	Nielsen et al., 2014: Identification and assembly of genomes and genetic elements in complex metagenomic samples without using reference genomes	ERR210389	IBD	Spain	TRUE	M	43
PRJEB1220	Nielsen et al., 2014: Identification and assembly of genomes and genetic elements in complex metagenomic samples without using reference genomes	ERR210390	IBD	Spain	TRUE	F	68
PRJEB1220	Nielsen et al., 2014: Identification and assembly of genomes and genetic elements in complex metagenomic samples without using reference genomes	ERR210391	IBD	Spain	TRUE	F	68
PRJEB1220	Nielsen et al., 2014: Identification and assembly of genomes and genetic elements in complex metagenomic samples without using reference genomes	ERR210392	IBD	Spain	TRUE	F	68
PRJEB1220	Nielsen et al., 2014: Identification and assembly of genomes and genetic elements in complex metagenomic samples without using reference genomes	ERR210394	IBD	Spain	TRUE	M	31
PRJEB1220	Nielsen et al., 2014: Identification and assembly of genomes and genetic elements in complex metagenomic samples without using reference genomes	ERR210395	IBD	Spain	TRUE	M	31
PRJEB1220	Nielsen et al., 2014: Identification and assembly of genomes and genetic elements in complex metagenomic samples without using reference genomes	ERR210396	IBD	Spain	FALSE	M	47
PRJEB1220	Nielsen et al., 2014: Identification and assembly of genomes and genetic elements in complex metagenomic samples without using reference genomes	ERR210397	IBD	Spain	FALSE	M	47
PRJEB1220	Nielsen et al., 2014: Identification and assembly of genomes and genetic elements in complex metagenomic samples without using reference genomes	ERR210398	IBD	Spain	TRUE	M	47
PRJEB1220	Nielsen et al., 2014: Identification and assembly of genomes and genetic elements in complex metagenomic samples without using reference genomes	ERR210399	IBD	Spain	FALSE	F	56
PRJEB1220	Nielsen et al., 2014: Identification and assembly of genomes and genetic elements in complex metagenomic samples without using reference genomes	ERR210400	IBD	Spain	TRUE	F	56
PRJEB1220	Nielsen et al., 2014: Identification and assembly of genomes and genetic elements in complex metagenomic samples without using reference genomes	ERR210401	IBD	Spain	TRUE	F	56
PRJEB1220	Nielsen et al., 2014: Identification and assembly of genomes and genetic elements in complex metagenomic samples without using reference genomes	ERR210403	IBD	Spain	TRUE	M	48
PRJEB1220	Nielsen et al., 2014: Identification and assembly of genomes and genetic elements in complex metagenomic samples without using reference genomes	ERR210405	IBD	Spain	TRUE	M	48
PRJEB1220	Nielsen et al., 2014: Identification and assembly of genomes and genetic elements in complex metagenomic samples without using reference genomes	ERR210406	IBD	Spain	TRUE	M	42
PRJEB1220	Nielsen et al., 2014: Identification and assembly of genomes and genetic elements in complex metagenomic samples without using reference genomes	ERR210407	IBD	Spain	FALSE	M	42
PRJEB1220	Nielsen et al., 2014: Identification and assembly of genomes and genetic elements in complex metagenomic samples without using reference genomes	ERR210408	IBD	Spain	TRUE	M	42
PRJEB1220	Nielsen et al., 2014: Identification and assembly of genomes and genetic elements in complex metagenomic samples without using reference genomes	ERR210411	IBD	Spain	FALSE	F	51
PRJEB1220	Nielsen et al., 2014: Identification and assembly of genomes and genetic elements in complex metagenomic samples without using reference genomes	ERR210415	IBD	Spain	TRUE	F	51
PRJEB1220	Nielsen et al., 2014: Identification and assembly of genomes and genetic elements in complex metagenomic samples without using reference genomes	ERR210416	IBD	Spain	TRUE	F	49
PRJEB1220	Nielsen et al., 2014: Identification and assembly of genomes and genetic elements in complex metagenomic samples without using reference genomes	ERR210417	IBD	Spain	FALSE	F	49
PRJEB1220	Nielsen et al., 2014: Identification and assembly of genomes and genetic elements in complex metagenomic samples without using reference genomes	ERR210418	IBD	Spain	TRUE	F	49
PRJEB1220	Nielsen et al., 2014: Identification and assembly of genomes and genetic elements in complex metagenomic samples without using reference genomes	ERR210420	IBD	Spain	FALSE	M	44
PRJEB1220	Nielsen et al., 2014: Identification and assembly of genomes and genetic elements in complex metagenomic samples without using reference genomes	ERR210421	IBD	Spain	TRUE	M	46
PRJEB1220	Nielsen et al., 2014: Identification and assembly of genomes and genetic elements in complex metagenomic samples without using reference genomes	ERR210422	IBD	Spain	TRUE	M	44
PRJEB1220	Nielsen et al., 2014: Identification and assembly of genomes and genetic elements in complex metagenomic samples without using reference genomes	ERR210424	IBD	Spain	FALSE	F	41
PRJEB1220	Nielsen et al., 2014: Identification and assembly of genomes and genetic elements in complex metagenomic samples without using reference genomes	ERR210426	IBD	Spain	TRUE	F	41
PRJEB1220	Nielsen et al., 2014: Identification and assembly of genomes and genetic elements in complex metagenomic samples without using reference genomes	ERR210429	IBD	Spain	FALSE	F	55
PRJEB1220	Nielsen et al., 2014: Identification and assembly of genomes and genetic elements in complex metagenomic samples without using reference genomes	ERR210430	IBD	Spain	TRUE	F	55
PRJEB1220	Nielsen et al., 2014: Identification and assembly of genomes and genetic elements in complex metagenomic samples without using reference genomes	ERR210434	IBD	Spain	TRUE	F	52
PRJEB1220	Nielsen et al., 2014: Identification and assembly of genomes and genetic elements in complex metagenomic samples without using reference genomes	ERR210435	IBD	Spain	TRUE	F	55
PRJEB1220	Nielsen et al., 2014: Identification and assembly of genomes and genetic elements in complex metagenomic samples without using reference genomes	ERR210436	IBD	Spain	FALSE	F	55
PRJEB1220	Nielsen et al., 2014: Identification and assembly of genomes and genetic elements in complex metagenomic samples without using reference genomes	ERR210439	IBD	Spain	TRUE	M	51
PRJEB1220	Nielsen et al., 2014: Identification and assembly of genomes and genetic elements in complex metagenomic samples without using reference genomes	ERR210441	IBD	Spain	TRUE	F	41
PRJEB1220	Nielsen et al., 2014: Identification and assembly of genomes and genetic elements in complex metagenomic samples without using reference genomes	ERR210442	IBD	Spain	TRUE	M	51
PRJEB1220	Nielsen et al., 2014: Identification and assembly of genomes and genetic elements in complex metagenomic samples without using reference genomes	ERR210445	IBD	Spain	TRUE	M	30
PRJEB1220	Nielsen et al., 2014: Identification and assembly of genomes and genetic elements in complex metagenomic samples without using reference genomes	ERR210448	IBD	Spain	TRUE	M	30
PRJEB1220	Nielsen et al., 2014: Identification and assembly of genomes and genetic elements in complex metagenomic samples without using reference genomes	ERR210451	IBD	Spain	TRUE	F	54
PRJEB1220	Nielsen et al., 2014: Identification and assembly of genomes and genetic elements in complex metagenomic samples without using reference genomes	ERR210452	IBD	Spain	TRUE	F	41
PRJEB1220	Nielsen et al., 2014: Identification and assembly of genomes and genetic elements in complex metagenomic samples without using reference genomes	ERR210453	IBD	Spain	TRUE	F	54
PRJEB1220	Nielsen et al., 2014: Identification and assembly of genomes and genetic elements in complex metagenomic samples without using reference genomes	ERR210455	IBD	Spain	TRUE	F	64
PRJEB1220	Nielsen et al., 2014: Identification and assembly of genomes and genetic elements in complex metagenomic samples without using reference genomes	ERR210456	IBD	Spain	TRUE	F	64
PRJEB1220	Nielsen et al., 2014: Identification and assembly of genomes and genetic elements in complex metagenomic samples without using reference genomes	ERR210457	IBD	Spain	TRUE	F	39
PRJEB1220	Nielsen et al., 2014: Identification and assembly of genomes and genetic elements in complex metagenomic samples without using reference genomes	ERR210458	IBD	Spain	TRUE	F	39
PRJEB1220	Nielsen et al., 2014: Identification and assembly of genomes and genetic elements in complex metagenomic samples without using reference genomes	ERR210459	IBD	Spain	TRUE	M	43
PRJEB1220	Nielsen et al., 2014: Identification and assembly of genomes and genetic elements in complex metagenomic samples without using reference genomes	ERR210460	IBD	Spain	TRUE	F	44
PRJEB1220	Nielsen et al., 2014: Identification and assembly of genomes and genetic elements in complex metagenomic samples without using reference genomes	ERR210461	IBD	Spain	TRUE	F	44
PRJEB1220	Nielsen et al., 2014: Identification and assembly of genomes and genetic elements in complex metagenomic samples without using reference genomes	ERR210463	IBD	Spain	TRUE	M	55
PRJEB1220	Nielsen et al., 2014: Identification and assembly of genomes and genetic elements in complex metagenomic samples without using reference genomes	ERR210464	IBD	Spain	FALSE	M	55
PRJEB1220	Nielsen et al., 2014: Identification and assembly of genomes and genetic elements in complex metagenomic samples without using reference genomes	ERR210465	IBD	Spain	TRUE	M	35
PRJEB1220	Nielsen et al., 2014: Identification and assembly of genomes and genetic elements in complex metagenomic samples without using reference genomes	ERR210466	IBD	Spain	TRUE	F	57
PRJEB1220	Nielsen et al., 2014: Identification and assembly of genomes and genetic elements in complex metagenomic samples without using reference genomes	ERR210467	IBD	Spain	FALSE	F	57
PRJEB1220	Nielsen et al., 2014: Identification and assembly of genomes and genetic elements in complex metagenomic samples without using reference genomes	ERR210468	IBD	Spain	TRUE	M	35
PRJEB1220	Nielsen et al., 2014: Identification and assembly of genomes and genetic elements in complex metagenomic samples without using reference genomes	ERR210469	IBD	Spain	TRUE	F	43
PRJEB1220	Nielsen et al., 2014: Identification and assembly of genomes and genetic elements in complex metagenomic samples without using reference genomes	ERR210471	IBD	Spain	TRUE	F	57
PRJEB1220	Nielsen et al., 2014: Identification and assembly of genomes and genetic elements in complex metagenomic samples without using reference genomes	ERR210472	IBD	Spain	FALSE	M	24
PRJEB1220	Nielsen et al., 2014: Identification and assembly of genomes and genetic elements in complex metagenomic samples without using reference genomes	ERR210473	IBD	Spain	FALSE	M	24
PRJEB1220	Nielsen et al., 2014: Identification and assembly of genomes and genetic elements in complex metagenomic samples without using reference genomes	ERR210475	IBD	Spain	TRUE	F	45
PRJEB1220	Nielsen et al., 2014: Identification and assembly of genomes and genetic elements in complex metagenomic samples without using reference genomes	ERR210476	IBD	Spain	TRUE	F	45
PRJEB1220	Nielsen et al., 2014: Identification and assembly of genomes and genetic elements in complex metagenomic samples without using reference genomes	ERR210477	IBD	Spain	TRUE	M	32
PRJEB1220	Nielsen et al., 2014: Identification and assembly of genomes and genetic elements in complex metagenomic samples without using reference genomes	ERR210478	IBD	Spain	TRUE	M	32
PRJEB1220	Nielsen et al., 2014: Identification and assembly of genomes and genetic elements in complex metagenomic samples without using reference genomes	ERR210481	IBD	Spain	TRUE	F	29
PRJEB1220	Nielsen et al., 2014: Identification and assembly of genomes and genetic elements in complex metagenomic samples without using reference genomes	ERR210484	IBD	Spain	TRUE	F	29
PRJEB1220	Nielsen et al., 2014: Identification and assembly of genomes and genetic elements in complex metagenomic samples without using reference genomes	ERR210487	IBD	Spain	TRUE	F	46
PRJEB1220	Nielsen et al., 2014: Identification and assembly of genomes and genetic elements in complex metagenomic samples without using reference genomes	ERR210489	IBD	Spain	TRUE	F	46
PRJEB1220	Nielsen et al., 2014: Identification and assembly of genomes and genetic elements in complex metagenomic samples without using reference genomes	ERR210527	IBD	Spain	TRUE	F	52
PRJEB1220	Nielsen et al., 2014: Identification and assembly of genomes and genetic elements in complex metagenomic samples without using reference genomes	ERR210530	IBD	Spain	TRUE	F	52
PRJEB1220	Nielsen et al., 2014: Identification and assembly of genomes and genetic elements in complex metagenomic samples without using reference genomes	ERR210532	IBD	Spain	FALSE	F	25
PRJEB1220	Nielsen et al., 2014: Identification and assembly of genomes and genetic elements in complex metagenomic samples without using reference genomes	ERR210533	IBD	Spain	TRUE	F	25
PRJEB1220	Nielsen et al., 2014: Identification and assembly of genomes and genetic elements in complex metagenomic samples without using reference genomes	ERR210536	IBD	Spain	TRUE	F	41
PRJEB1220	Nielsen et al., 2014: Identification and assembly of genomes and genetic elements in complex metagenomic samples without using reference genomes	ERR210544	IBD	Spain	TRUE	F	NA
PRJEB1220	Nielsen et al., 2014: Identification and assembly of genomes and genetic elements in complex metagenomic samples without using reference genomes	ERR210547	IBD	Spain	TRUE	M	21
PRJEB1220	Nielsen et al., 2014: Identification and assembly of genomes and genetic elements in complex metagenomic samples without using reference genomes	ERR210558	IBD	Spain	TRUE	M	26
PRJEB1220	Nielsen et al., 2014: Identification and assembly of genomes and genetic elements in complex metagenomic samples without using reference genomes	ERR210567	IBD	Spain	TRUE	F	41
PRJEB1220	Nielsen et al., 2014: Identification and assembly of genomes and genetic elements in complex metagenomic samples without using reference genomes	ERR210568	IBD	Spain	FALSE	F	41
PRJEB1220	Nielsen et al., 2014: Identification and assembly of genomes and genetic elements in complex metagenomic samples without using reference genomes	ERR210569	IBD	Spain	TRUE	F	41
PRJEB1220	Nielsen et al., 2014: Identification and assembly of genomes and genetic elements in complex metagenomic samples without using reference genomes	ERR210591	IBD	Spain	FALSE	F	25
PRJEB1220	Nielsen et al., 2014: Identification and assembly of genomes and genetic elements in complex metagenomic samples without using reference genomes	ERR210592	IBD	Spain	TRUE	F	25
PRJEB1220	Nielsen et al., 2014: Identification and assembly of genomes and genetic elements in complex metagenomic samples without using reference genomes	ERR210595	IBD	Spain	TRUE	F	36
PRJEB1220	Nielsen et al., 2014: Identification and assembly of genomes and genetic elements in complex metagenomic samples without using reference genomes	ERR210596	IBD	Spain	FALSE	F	36
PRJEB1220	Nielsen et al., 2014: Identification and assembly of genomes and genetic elements in complex metagenomic samples without using reference genomes	ERR210599	IBD	Spain	TRUE	M	22
PRJEB1220	Nielsen et al., 2014: Identification and assembly of genomes and genetic elements in complex metagenomic samples without using reference genomes	ERR210606	IBD	Spain	TRUE	M	45
PRJEB1220	Nielsen et al., 2014: Identification and assembly of genomes and genetic elements in complex metagenomic samples without using reference genomes	ERR210608	IBD	Spain	TRUE	F	31
PRJEB1220	Nielsen et al., 2014: Identification and assembly of genomes and genetic elements in complex metagenomic samples without using reference genomes	ERR210611	IBD	Spain	TRUE	F	48
PRJEB1220	Nielsen et al., 2014: Identification and assembly of genomes and genetic elements in complex metagenomic samples without using reference genomes	ERR210613	IBD	Spain	TRUE	F	48
PRJEB1220	Nielsen et al., 2014: Identification and assembly of genomes and genetic elements in complex metagenomic samples without using reference genomes	ERR210615	IBD	Spain	TRUE	F	41
PRJEB1220	Nielsen et al., 2014: Identification and assembly of genomes and genetic elements in complex metagenomic samples without using reference genomes	ERR210618	IBD	Spain	TRUE	F	51
PRJEB1220	Nielsen et al., 2014: Identification and assembly of genomes and genetic elements in complex metagenomic samples without using reference genomes	ERR210622	IBD	Spain	TRUE	F	53
PRJEB1220	Nielsen et al., 2014: Identification and assembly of genomes and genetic elements in complex metagenomic samples without using reference genomes	ERR210623	IBD	Spain	TRUE	F	53
PRJEB1220	Nielsen et al., 2014: Identification and assembly of genomes and genetic elements in complex metagenomic samples without using reference genomes	ERR210625	IBD	Spain	TRUE	F	53
PRJEB1220	Nielsen et al., 2014: Identification and assembly of genomes and genetic elements in complex metagenomic samples without using reference genomes	ERR210626	IBD	Spain	TRUE	F	25
PRJEB1220	Nielsen et al., 2014: Identification and assembly of genomes and genetic elements in complex metagenomic samples without using reference genomes	ERR210627	IBD	Spain	TRUE	F	25
PRJEB1220	Nielsen et al., 2014: Identification and assembly of genomes and genetic elements in complex metagenomic samples without using reference genomes	ERR210632	IBD	Spain	TRUE	F	41
PRJEB1220	Nielsen et al., 2014: Identification and assembly of genomes and genetic elements in complex metagenomic samples without using reference genomes	ERR210633	IBD	Spain	FALSE	F	41
PRJEB1220	Nielsen et al., 2014: Identification and assembly of genomes and genetic elements in complex metagenomic samples without using reference genomes	ERR210640	IBD	Spain	TRUE	M	62
PRJEB1220	Nielsen et al., 2014: Identification and assembly of genomes and genetic elements in complex metagenomic samples without using reference genomes	ERR210642	IBD	Spain	FALSE	M	62
PRJEB1220	Nielsen et al., 2014: Identification and assembly of genomes and genetic elements in complex metagenomic samples without using reference genomes	ERR210644	IBD	Spain	TRUE	M	62
PRJEB1220	Nielsen et al., 2014: Identification and assembly of genomes and genetic elements in complex metagenomic samples without using reference genomes	ERR210645	IBD	Spain	TRUE	M	43
PRJEB1220	Nielsen et al., 2014: Identification and assembly of genomes and genetic elements in complex metagenomic samples without using reference genomes	ERR210654	IBD	Spain	TRUE	F	52
PRJEB1220	Nielsen et al., 2014: Identification and assembly of genomes and genetic elements in complex metagenomic samples without using reference genomes	ERR210658	IBD	Spain	TRUE	F	36
PRJEB1220	Nielsen et al., 2014: Identification and assembly of genomes and genetic elements in complex metagenomic samples without using reference genomes	ERR210659	IBD	Spain	TRUE	F	36
PRJEB1220	Nielsen et al., 2014: Identification and assembly of genomes and genetic elements in complex metagenomic samples without using reference genomes	ERR210667	IBD	Spain	TRUE	M	44
PRJEB1220	Nielsen et al., 2014: Identification and assembly of genomes and genetic elements in complex metagenomic samples without using reference genomes	ERR210668	IBD	Spain	TRUE	F	26
PRJEB1220	Nielsen et al., 2014: Identification and assembly of genomes and genetic elements in complex metagenomic samples without using reference genomes	ERR210669	IBD	Spain	TRUE	F	26
PRJEB1220	Nielsen et al., 2014: Identification and assembly of genomes and genetic elements in complex metagenomic samples without using reference genomes	ERR210681	IBD	Spain	TRUE	F	33
PRJEB1220	Nielsen et al., 2014: Identification and assembly of genomes and genetic elements in complex metagenomic samples without using reference genomes	ERR210689	IBD	Spain	TRUE	M	26
PRJEB1220	Nielsen et al., 2014: Identification and assembly of genomes and genetic elements in complex metagenomic samples without using reference genomes	ERR210691	IBD	Spain	TRUE	F	32
PRJEB1220	Nielsen et al., 2014: Identification and assembly of genomes and genetic elements in complex metagenomic samples without using reference genomes	ERR210692	IBD	Spain	TRUE	F	47
PRJEB1220	Nielsen et al., 2014: Identification and assembly of genomes and genetic elements in complex metagenomic samples without using reference genomes	ERR210700	IBD	Spain	TRUE	F	50
PRJEB1220	Nielsen et al., 2014: Identification and assembly of genomes and genetic elements in complex metagenomic samples without using reference genomes	ERR210701	IBD	Spain	TRUE	F	47
PRJEB1220	Nielsen et al., 2014: Identification and assembly of genomes and genetic elements in complex metagenomic samples without using reference genomes	ERR210705	IBD	Spain	TRUE	M	46
PRJEB1220	Nielsen et al., 2014: Identification and assembly of genomes and genetic elements in complex metagenomic samples without using reference genomes	ERR210712	IBD	Spain	TRUE	F	30
PRJEB1220	Nielsen et al., 2014: Identification and assembly of genomes and genetic elements in complex metagenomic samples without using reference genomes	ERR210714	IBD	Spain	TRUE	F	45
PRJEB1220	Nielsen et al., 2014: Identification and assembly of genomes and genetic elements in complex metagenomic samples without using reference genomes	ERR210721	IBD	Spain	TRUE	F	43
PRJEB1220	Nielsen et al., 2014: Identification and assembly of genomes and genetic elements in complex metagenomic samples without using reference genomes	ERR210724	IBD	Spain	FALSE	F	24
PRJEB1220	Nielsen et al., 2014: Identification and assembly of genomes and genetic elements in complex metagenomic samples without using reference genomes	ERR210727	IBD	Spain	TRUE	F	30
PRJEB1220	Nielsen et al., 2014: Identification and assembly of genomes and genetic elements in complex metagenomic samples without using reference genomes	ERR210729	IBD	Spain	TRUE	F	24
PRJEB1220	Nielsen et al., 2014: Identification and assembly of genomes and genetic elements in complex metagenomic samples without using reference genomes	ERR210732	IBD	Spain	TRUE	M	32
PRJEB1220	Nielsen et al., 2014: Identification and assembly of genomes and genetic elements in complex metagenomic samples without using reference genomes	ERR210735	IBD	Spain	TRUE	F	46
PRJEB1220	Nielsen et al., 2014: Identification and assembly of genomes and genetic elements in complex metagenomic samples without using reference genomes	ERR210738	IBD	Spain	TRUE	F	46
PRJEB12357	Vrieze et al., 2012: Transfer of Intestinal Microbiota From Lean Donors Increases Insulin Sensitivity in Individuals With Metabolic Syndrome	ERR1297423	Healthy	Netherlands	TRUE	NA	NA
PRJEB12357	Vrieze et al., 2012: Transfer of Intestinal Microbiota From Lean Donors Increases Insulin Sensitivity in Individuals With Metabolic Syndrome	ERR1297426	Healthy	Netherlands	TRUE	NA	NA
PRJEB12357	Vrieze et al., 2012: Transfer of Intestinal Microbiota From Lean Donors Increases Insulin Sensitivity in Individuals With Metabolic Syndrome	ERR1297427	Healthy	Netherlands	TRUE	NA	NA
PRJEB12357	Vrieze et al., 2012: Transfer of Intestinal Microbiota From Lean Donors Increases Insulin Sensitivity in Individuals With Metabolic Syndrome	ERR1297428	Healthy	Netherlands	TRUE	NA	NA
PRJEB12357	Vrieze et al., 2012: Transfer of Intestinal Microbiota From Lean Donors Increases Insulin Sensitivity in Individuals With Metabolic Syndrome	ERR1297500	Healthy	Netherlands	TRUE	NA	NA
PRJEB12357	Vrieze et al., 2012: Transfer of Intestinal Microbiota From Lean Donors Increases Insulin Sensitivity in Individuals With Metabolic Syndrome	ERR1297506	Healthy	Netherlands	TRUE	NA	NA
PRJEB12357	Vrieze et al., 2012: Transfer of Intestinal Microbiota From Lean Donors Increases Insulin Sensitivity in Individuals With Metabolic Syndrome	ERR1297508	Healthy	Netherlands	TRUE	NA	NA
PRJEB12357	Vrieze et al., 2012: Transfer of Intestinal Microbiota From Lean Donors Increases Insulin Sensitivity in Individuals With Metabolic Syndrome	ERR1297520	Healthy	Netherlands	FALSE	NA	NA
PRJEB12357	Vrieze et al., 2012: Transfer of Intestinal Microbiota From Lean Donors Increases Insulin Sensitivity in Individuals With Metabolic Syndrome	ERR1297527	Healthy	Netherlands	TRUE	NA	NA
PRJEB12357	Vrieze et al., 2012: Transfer of Intestinal Microbiota From Lean Donors Increases Insulin Sensitivity in Individuals With Metabolic Syndrome	ERR1297554	Healthy	Netherlands	FALSE	NA	NA
PRJEB12357	Vrieze et al., 2012: Transfer of Intestinal Microbiota From Lean Donors Increases Insulin Sensitivity in Individuals With Metabolic Syndrome	ERR1297573	Healthy	Netherlands	TRUE	NA	NA
PRJEB12357	Vrieze et al., 2012: Transfer of Intestinal Microbiota From Lean Donors Increases Insulin Sensitivity in Individuals With Metabolic Syndrome	ERR1297588	Healthy	Netherlands	FALSE	NA	NA
PRJEB12357	Vrieze et al., 2012: Transfer of Intestinal Microbiota From Lean Donors Increases Insulin Sensitivity in Individuals With Metabolic Syndrome	ERR1297620	Healthy	Netherlands	TRUE	NA	NA
PRJEB12357	Vrieze et al., 2012: Transfer of Intestinal Microbiota From Lean Donors Increases Insulin Sensitivity in Individuals With Metabolic Syndrome	ERR1297627	Healthy	Netherlands	TRUE	NA	NA
PRJEB12357	Vrieze et al., 2012: Transfer of Intestinal Microbiota From Lean Donors Increases Insulin Sensitivity in Individuals With Metabolic Syndrome	ERR1297628	Healthy	Netherlands	TRUE	NA	NA
PRJEB12357	Vrieze et al., 2012: Transfer of Intestinal Microbiota From Lean Donors Increases Insulin Sensitivity in Individuals With Metabolic Syndrome	ERR1297630	Healthy	Netherlands	TRUE	NA	NA
PRJEB12357	Vrieze et al., 2012: Transfer of Intestinal Microbiota From Lean Donors Increases Insulin Sensitivity in Individuals With Metabolic Syndrome	ERR1297637	Healthy	Netherlands	TRUE	NA	NA
PRJEB12357	Vrieze et al., 2012: Transfer of Intestinal Microbiota From Lean Donors Increases Insulin Sensitivity in Individuals With Metabolic Syndrome	ERR1297647	Healthy	Netherlands	TRUE	NA	NA
PRJEB12357	Vrieze et al., 2012: Transfer of Intestinal Microbiota From Lean Donors Increases Insulin Sensitivity in Individuals With Metabolic Syndrome	ERR1297649	Healthy	Netherlands	FALSE	NA	NA
PRJEB12357	Vrieze et al., 2012: Transfer of Intestinal Microbiota From Lean Donors Increases Insulin Sensitivity in Individuals With Metabolic Syndrome	ERR1297659	Healthy	Netherlands	FALSE	NA	NA
PRJEB12357	Vrieze et al., 2012: Transfer of Intestinal Microbiota From Lean Donors Increases Insulin Sensitivity in Individuals With Metabolic Syndrome	ERR1297674	Healthy	Netherlands	TRUE	NA	NA
PRJEB12357	Vrieze et al., 2012: Transfer of Intestinal Microbiota From Lean Donors Increases Insulin Sensitivity in Individuals With Metabolic Syndrome	ERR1297676	Healthy	Netherlands	FALSE	NA	NA
PRJEB12357	Vrieze et al., 2012: Transfer of Intestinal Microbiota From Lean Donors Increases Insulin Sensitivity in Individuals With Metabolic Syndrome	ERR1297678	Healthy	Netherlands	FALSE	NA	NA
PRJEB12357	Vrieze et al., 2012: Transfer of Intestinal Microbiota From Lean Donors Increases Insulin Sensitivity in Individuals With Metabolic Syndrome	ERR1297685	Healthy	Netherlands	TRUE	NA	NA
PRJEB12357	Vrieze et al., 2012: Transfer of Intestinal Microbiota From Lean Donors Increases Insulin Sensitivity in Individuals With Metabolic Syndrome	ERR1297686	Healthy	Netherlands	FALSE	NA	NA
PRJEB12357	Vrieze et al., 2012: Transfer of Intestinal Microbiota From Lean Donors Increases Insulin Sensitivity in Individuals With Metabolic Syndrome	ERR1297727	Healthy	Netherlands	FALSE	NA	NA
PRJEB12357	Vrieze et al., 2012: Transfer of Intestinal Microbiota From Lean Donors Increases Insulin Sensitivity in Individuals With Metabolic Syndrome	ERR1297755	Healthy	Netherlands	FALSE	NA	NA
PRJEB12357	Vrieze et al., 2012: Transfer of Intestinal Microbiota From Lean Donors Increases Insulin Sensitivity in Individuals With Metabolic Syndrome	ERR1297774	Healthy	Netherlands	FALSE	NA	NA
PRJEB12357	Vrieze et al., 2012: Transfer of Intestinal Microbiota From Lean Donors Increases Insulin Sensitivity in Individuals With Metabolic Syndrome	ERR1297777	Healthy	Netherlands	FALSE	NA	NA
PRJEB12357	Vrieze et al., 2012: Transfer of Intestinal Microbiota From Lean Donors Increases Insulin Sensitivity in Individuals With Metabolic Syndrome	ERR1297788	Healthy	Netherlands	FALSE	NA	NA
PRJEB12357	Vrieze et al., 2012: Transfer of Intestinal Microbiota From Lean Donors Increases Insulin Sensitivity in Individuals With Metabolic Syndrome	ERR1297800	Healthy	Netherlands	FALSE	NA	NA
PRJEB12357	Vrieze et al., 2012: Transfer of Intestinal Microbiota From Lean Donors Increases Insulin Sensitivity in Individuals With Metabolic Syndrome	ERR1297801	Healthy	Netherlands	FALSE	NA	NA
PRJEB12357	Vrieze et al., 2012: Transfer of Intestinal Microbiota From Lean Donors Increases Insulin Sensitivity in Individuals With Metabolic Syndrome	ERR1297822	Healthy	Netherlands	FALSE	NA	NA
PRJEB12357	Vrieze et al., 2012: Transfer of Intestinal Microbiota From Lean Donors Increases Insulin Sensitivity in Individuals With Metabolic Syndrome	ERR1297843	Healthy	Netherlands	FALSE	NA	NA
PRJEB12357	Vrieze et al., 2012: Transfer of Intestinal Microbiota From Lean Donors Increases Insulin Sensitivity in Individuals With Metabolic Syndrome	ERR1297846	Healthy	Netherlands	FALSE	NA	NA
PRJEB12357	Vrieze et al., 2012: Transfer of Intestinal Microbiota From Lean Donors Increases Insulin Sensitivity in Individuals With Metabolic Syndrome	ERR1297850	Healthy	Netherlands	FALSE	NA	NA
PRJEB15371	He et al., 2017: Two distinct metacommunities characterize the gut microbiota in Crohn's disease patients	ERR1620269	IBD	China	TRUE	NA	NA
PRJEB15371	He et al., 2017: Two distinct metacommunities characterize the gut microbiota in Crohn's disease patients	ERR1620273	IBD	China	TRUE	NA	NA
PRJEB15371	He et al., 2017: Two distinct metacommunities characterize the gut microbiota in Crohn's disease patients	ERR1620277	IBD	China	FALSE	NA	NA
PRJEB15371	He et al., 2017: Two distinct metacommunities characterize the gut microbiota in Crohn's disease patients	ERR1620279	IBD	China	TRUE	NA	NA
PRJEB15371	He et al., 2017: Two distinct metacommunities characterize the gut microbiota in Crohn's disease patients	ERR1620281	IBD	China	TRUE	NA	NA
PRJEB15371	He et al., 2017: Two distinct metacommunities characterize the gut microbiota in Crohn's disease patients	ERR1620284	IBD	China	TRUE	NA	NA
PRJEB15371	He et al., 2017: Two distinct metacommunities characterize the gut microbiota in Crohn's disease patients	ERR1620287	IBD	China	TRUE	NA	NA
PRJEB15371	He et al., 2017: Two distinct metacommunities characterize the gut microbiota in Crohn's disease patients	ERR1620299	IBD	China	TRUE	NA	NA
PRJEB15371	He et al., 2017: Two distinct metacommunities characterize the gut microbiota in Crohn's disease patients	ERR1620303	IBD	China	TRUE	NA	NA
PRJEB15371	He et al., 2017: Two distinct metacommunities characterize the gut microbiota in Crohn's disease patients	ERR1620304	IBD	China	TRUE	NA	NA
PRJEB15371	He et al., 2017: Two distinct metacommunities characterize the gut microbiota in Crohn's disease patients	ERR1620305	IBD	China	TRUE	NA	NA
PRJEB15371	He et al., 2017: Two distinct metacommunities characterize the gut microbiota in Crohn's disease patients	ERR1620306	IBD	China	TRUE	NA	NA
PRJEB15371	He et al., 2017: Two distinct metacommunities characterize the gut microbiota in Crohn's disease patients	ERR1620307	IBD	China	TRUE	NA	NA
PRJEB15371	He et al., 2017: Two distinct metacommunities characterize the gut microbiota in Crohn's disease patients	ERR1620308	IBD	China	TRUE	NA	NA
PRJEB15371	He et al., 2017: Two distinct metacommunities characterize the gut microbiota in Crohn's disease patients	ERR1620309	IBD	China	TRUE	NA	NA
PRJEB15371	He et al., 2017: Two distinct metacommunities characterize the gut microbiota in Crohn's disease patients	ERR1620310	IBD	China	FALSE	NA	NA
PRJEB15371	He et al., 2017: Two distinct metacommunities characterize the gut microbiota in Crohn's disease patients	ERR1620311	IBD	China	TRUE	NA	NA
PRJEB15371	He et al., 2017: Two distinct metacommunities characterize the gut microbiota in Crohn's disease patients	ERR1620312	IBD	China	FALSE	NA	NA
PRJEB15371	He et al., 2017: Two distinct metacommunities characterize the gut microbiota in Crohn's disease patients	ERR1620313	IBD	China	TRUE	NA	NA
PRJEB15371	He et al., 2017: Two distinct metacommunities characterize the gut microbiota in Crohn's disease patients	ERR1620314	IBD	China	FALSE	NA	NA
PRJEB15371	He et al., 2017: Two distinct metacommunities characterize the gut microbiota in Crohn's disease patients	ERR1620315	IBD	China	TRUE	NA	NA
PRJEB15371	He et al., 2017: Two distinct metacommunities characterize the gut microbiota in Crohn's disease patients	ERR1620316	IBD	China	TRUE	NA	NA
PRJEB15371	He et al., 2017: Two distinct metacommunities characterize the gut microbiota in Crohn's disease patients	ERR1620317	IBD	China	FALSE	NA	NA
PRJEB15371	He et al., 2017: Two distinct metacommunities characterize the gut microbiota in Crohn's disease patients	ERR1620318	IBD	China	TRUE	NA	NA
PRJEB15371	He et al., 2017: Two distinct metacommunities characterize the gut microbiota in Crohn's disease patients	ERR1620319	IBD	China	FALSE	NA	NA
PRJEB15371	He et al., 2017: Two distinct metacommunities characterize the gut microbiota in Crohn's disease patients	ERR1620320	IBD	China	TRUE	NA	NA
PRJEB15371	He et al., 2017: Two distinct metacommunities characterize the gut microbiota in Crohn's disease patients	ERR1620321	IBD	China	FALSE	NA	NA
PRJEB17784	Hertel et al., 2019: Integrated Analyses of Microbiome and Longitudinal Metabolome Data Reveal Microbial-Host Interactions on Sulfur Metabolism in Parkinson’s Disease	ERR1912946	Healthy	Germany	FALSE	NA	NA
PRJEB17784	Hertel et al., 2019: Integrated Analyses of Microbiome and Longitudinal Metabolome Data Reveal Microbial-Host Interactions on Sulfur Metabolism in Parkinson’s Disease	ERR1912947	Healthy	Germany	FALSE	NA	NA
PRJEB17784	Hertel et al., 2019: Integrated Analyses of Microbiome and Longitudinal Metabolome Data Reveal Microbial-Host Interactions on Sulfur Metabolism in Parkinson’s Disease	ERR1912948	Healthy	Germany	TRUE	NA	NA
PRJEB17784	Hertel et al., 2019: Integrated Analyses of Microbiome and Longitudinal Metabolome Data Reveal Microbial-Host Interactions on Sulfur Metabolism in Parkinson’s Disease	ERR1912957	Healthy	Germany	FALSE	NA	NA
PRJEB17784	Hertel et al., 2019: Integrated Analyses of Microbiome and Longitudinal Metabolome Data Reveal Microbial-Host Interactions on Sulfur Metabolism in Parkinson’s Disease	ERR1912961	Healthy	Germany	FALSE	NA	NA
PRJEB17784	Hertel et al., 2019: Integrated Analyses of Microbiome and Longitudinal Metabolome Data Reveal Microbial-Host Interactions on Sulfur Metabolism in Parkinson’s Disease	ERR1912962	Healthy	Germany	TRUE	NA	NA
PRJEB17784	Hertel et al., 2019: Integrated Analyses of Microbiome and Longitudinal Metabolome Data Reveal Microbial-Host Interactions on Sulfur Metabolism in Parkinson’s Disease	ERR1912963	Healthy	Germany	FALSE	NA	NA
PRJEB17784	Hertel et al., 2019: Integrated Analyses of Microbiome and Longitudinal Metabolome Data Reveal Microbial-Host Interactions on Sulfur Metabolism in Parkinson’s Disease	ERR1912971	Healthy	Germany	FALSE	NA	NA
PRJEB17784	Hertel et al., 2019: Integrated Analyses of Microbiome and Longitudinal Metabolome Data Reveal Microbial-Host Interactions on Sulfur Metabolism in Parkinson’s Disease	ERR1912979	Healthy	Germany	FALSE	NA	NA
PRJEB17784	Hertel et al., 2019: Integrated Analyses of Microbiome and Longitudinal Metabolome Data Reveal Microbial-Host Interactions on Sulfur Metabolism in Parkinson’s Disease	ERR1912980	Healthy	Germany	FALSE	NA	NA
PRJEB17784	Hertel et al., 2019: Integrated Analyses of Microbiome and Longitudinal Metabolome Data Reveal Microbial-Host Interactions on Sulfur Metabolism in Parkinson’s Disease	ERR1912981	Healthy	Germany	TRUE	NA	NA
PRJEB17784	Hertel et al., 2019: Integrated Analyses of Microbiome and Longitudinal Metabolome Data Reveal Microbial-Host Interactions on Sulfur Metabolism in Parkinson’s Disease	ERR1912982	Healthy	Germany	FALSE	NA	NA
PRJEB17784	Hertel et al., 2019: Integrated Analyses of Microbiome and Longitudinal Metabolome Data Reveal Microbial-Host Interactions on Sulfur Metabolism in Parkinson’s Disease	ERR1912989	Healthy	Germany	FALSE	NA	NA
PRJEB17784	Hertel et al., 2019: Integrated Analyses of Microbiome and Longitudinal Metabolome Data Reveal Microbial-Host Interactions on Sulfur Metabolism in Parkinson’s Disease	ERR1912990	Healthy	Germany	FALSE	NA	NA
PRJEB17784	Hertel et al., 2019: Integrated Analyses of Microbiome and Longitudinal Metabolome Data Reveal Microbial-Host Interactions on Sulfur Metabolism in Parkinson’s Disease	ERR1912991	Healthy	Germany	FALSE	NA	NA
PRJEB17784	Hertel et al., 2019: Integrated Analyses of Microbiome and Longitudinal Metabolome Data Reveal Microbial-Host Interactions on Sulfur Metabolism in Parkinson’s Disease	ERR1912992	Healthy	Germany	TRUE	NA	NA
PRJEB17784	Hertel et al., 2019: Integrated Analyses of Microbiome and Longitudinal Metabolome Data Reveal Microbial-Host Interactions on Sulfur Metabolism in Parkinson’s Disease	ERR1912993	Healthy	Germany	FALSE	NA	NA
PRJEB17784	Hertel et al., 2019: Integrated Analyses of Microbiome and Longitudinal Metabolome Data Reveal Microbial-Host Interactions on Sulfur Metabolism in Parkinson’s Disease	ERR1913002	Healthy	Germany	FALSE	NA	NA
PRJEB17784	Hertel et al., 2019: Integrated Analyses of Microbiome and Longitudinal Metabolome Data Reveal Microbial-Host Interactions on Sulfur Metabolism in Parkinson’s Disease	ERR1913003	Healthy	Germany	FALSE	NA	NA
PRJEB17784	Hertel et al., 2019: Integrated Analyses of Microbiome and Longitudinal Metabolome Data Reveal Microbial-Host Interactions on Sulfur Metabolism in Parkinson’s Disease	ERR1913004	Healthy	Germany	TRUE	NA	NA
PRJEB17784	Hertel et al., 2019: Integrated Analyses of Microbiome and Longitudinal Metabolome Data Reveal Microbial-Host Interactions on Sulfur Metabolism in Parkinson’s Disease	ERR1913005	Healthy	Germany	FALSE	NA	NA
PRJEB17784	Hertel et al., 2019: Integrated Analyses of Microbiome and Longitudinal Metabolome Data Reveal Microbial-Host Interactions on Sulfur Metabolism in Parkinson’s Disease	ERR1913006	Healthy	Germany	FALSE	NA	NA
PRJEB17784	Hertel et al., 2019: Integrated Analyses of Microbiome and Longitudinal Metabolome Data Reveal Microbial-Host Interactions on Sulfur Metabolism in Parkinson’s Disease	ERR1913007	Healthy	Germany	FALSE	NA	NA
PRJEB17784	Hertel et al., 2019: Integrated Analyses of Microbiome and Longitudinal Metabolome Data Reveal Microbial-Host Interactions on Sulfur Metabolism in Parkinson’s Disease	ERR1913008	Healthy	Germany	TRUE	NA	NA
PRJEB17784	Hertel et al., 2019: Integrated Analyses of Microbiome and Longitudinal Metabolome Data Reveal Microbial-Host Interactions on Sulfur Metabolism in Parkinson’s Disease	ERR1913009	Healthy	Germany	FALSE	NA	NA
PRJEB17784	Hertel et al., 2019: Integrated Analyses of Microbiome and Longitudinal Metabolome Data Reveal Microbial-Host Interactions on Sulfur Metabolism in Parkinson’s Disease	ERR1913014	Healthy	Germany	FALSE	NA	NA
PRJEB17784	Hertel et al., 2019: Integrated Analyses of Microbiome and Longitudinal Metabolome Data Reveal Microbial-Host Interactions on Sulfur Metabolism in Parkinson’s Disease	ERR1913015	Healthy	Germany	FALSE	NA	NA
PRJEB17784	Hertel et al., 2019: Integrated Analyses of Microbiome and Longitudinal Metabolome Data Reveal Microbial-Host Interactions on Sulfur Metabolism in Parkinson’s Disease	ERR1913016	Healthy	Germany	TRUE	NA	NA
PRJEB17784	Hertel et al., 2019: Integrated Analyses of Microbiome and Longitudinal Metabolome Data Reveal Microbial-Host Interactions on Sulfur Metabolism in Parkinson’s Disease	ERR1913025	Healthy	Germany	FALSE	NA	NA
PRJEB17784	Hertel et al., 2019: Integrated Analyses of Microbiome and Longitudinal Metabolome Data Reveal Microbial-Host Interactions on Sulfur Metabolism in Parkinson’s Disease	ERR1913026	Healthy	Germany	TRUE	NA	NA
PRJEB17784	Hertel et al., 2019: Integrated Analyses of Microbiome and Longitudinal Metabolome Data Reveal Microbial-Host Interactions on Sulfur Metabolism in Parkinson’s Disease	ERR1913027	Healthy	Germany	FALSE	NA	NA
PRJEB17784	Hertel et al., 2019: Integrated Analyses of Microbiome and Longitudinal Metabolome Data Reveal Microbial-Host Interactions on Sulfur Metabolism in Parkinson’s Disease	ERR1913028	Healthy	Germany	FALSE	NA	NA
PRJEB17784	Hertel et al., 2019: Integrated Analyses of Microbiome and Longitudinal Metabolome Data Reveal Microbial-Host Interactions on Sulfur Metabolism in Parkinson’s Disease	ERR1913029	Healthy	Germany	FALSE	NA	NA
PRJEB17784	Hertel et al., 2019: Integrated Analyses of Microbiome and Longitudinal Metabolome Data Reveal Microbial-Host Interactions on Sulfur Metabolism in Parkinson’s Disease	ERR1913030	Healthy	Germany	FALSE	NA	NA
PRJEB17784	Hertel et al., 2019: Integrated Analyses of Microbiome and Longitudinal Metabolome Data Reveal Microbial-Host Interactions on Sulfur Metabolism in Parkinson’s Disease	ERR1913031	Healthy	Germany	TRUE	NA	NA
PRJEB17784	Hertel et al., 2019: Integrated Analyses of Microbiome and Longitudinal Metabolome Data Reveal Microbial-Host Interactions on Sulfur Metabolism in Parkinson’s Disease	ERR1913036	Healthy	Germany	FALSE	NA	NA
PRJEB17784	Hertel et al., 2019: Integrated Analyses of Microbiome and Longitudinal Metabolome Data Reveal Microbial-Host Interactions on Sulfur Metabolism in Parkinson’s Disease	ERR1913040	Healthy	Germany	TRUE	NA	NA
PRJEB17784	Hertel et al., 2019: Integrated Analyses of Microbiome and Longitudinal Metabolome Data Reveal Microbial-Host Interactions on Sulfur Metabolism in Parkinson’s Disease	ERR1913041	Healthy	Germany	FALSE	NA	NA
PRJEB17784	Hertel et al., 2019: Integrated Analyses of Microbiome and Longitudinal Metabolome Data Reveal Microbial-Host Interactions on Sulfur Metabolism in Parkinson’s Disease	ERR1913042	Healthy	Germany	FALSE	NA	NA
PRJEB17784	Hertel et al., 2019: Integrated Analyses of Microbiome and Longitudinal Metabolome Data Reveal Microbial-Host Interactions on Sulfur Metabolism in Parkinson’s Disease	ERR1913043	Healthy	Germany	FALSE	NA	NA
PRJEB17784	Hertel et al., 2019: Integrated Analyses of Microbiome and Longitudinal Metabolome Data Reveal Microbial-Host Interactions on Sulfur Metabolism in Parkinson’s Disease	ERR1913044	Healthy	Germany	FALSE	NA	NA
PRJEB17784	Hertel et al., 2019: Integrated Analyses of Microbiome and Longitudinal Metabolome Data Reveal Microbial-Host Interactions on Sulfur Metabolism in Parkinson’s Disease	ERR1913045	Healthy	Germany	FALSE	NA	NA
PRJEB17784	Hertel et al., 2019: Integrated Analyses of Microbiome and Longitudinal Metabolome Data Reveal Microbial-Host Interactions on Sulfur Metabolism in Parkinson’s Disease	ERR1913046	Healthy	Germany	TRUE	NA	NA
PRJEB17784	Hertel et al., 2019: Integrated Analyses of Microbiome and Longitudinal Metabolome Data Reveal Microbial-Host Interactions on Sulfur Metabolism in Parkinson’s Disease	ERR1913054	Healthy	Germany	FALSE	NA	NA
PRJEB17784	Hertel et al., 2019: Integrated Analyses of Microbiome and Longitudinal Metabolome Data Reveal Microbial-Host Interactions on Sulfur Metabolism in Parkinson’s Disease	ERR1913055	Healthy	Germany	FALSE	NA	NA
PRJEB17784	Hertel et al., 2019: Integrated Analyses of Microbiome and Longitudinal Metabolome Data Reveal Microbial-Host Interactions on Sulfur Metabolism in Parkinson’s Disease	ERR1913056	Healthy	Germany	TRUE	NA	NA
PRJEB17784	Hertel et al., 2019: Integrated Analyses of Microbiome and Longitudinal Metabolome Data Reveal Microbial-Host Interactions on Sulfur Metabolism in Parkinson’s Disease	ERR1913060	Healthy	Germany	FALSE	NA	NA
PRJEB17784	Hertel et al., 2019: Integrated Analyses of Microbiome and Longitudinal Metabolome Data Reveal Microbial-Host Interactions on Sulfur Metabolism in Parkinson’s Disease	ERR1913061	Healthy	Germany	TRUE	NA	NA
PRJEB17784	Hertel et al., 2019: Integrated Analyses of Microbiome and Longitudinal Metabolome Data Reveal Microbial-Host Interactions on Sulfur Metabolism in Parkinson’s Disease	ERR1913062	Healthy	Germany	FALSE	NA	NA
PRJEB17784	Hertel et al., 2019: Integrated Analyses of Microbiome and Longitudinal Metabolome Data Reveal Microbial-Host Interactions on Sulfur Metabolism in Parkinson’s Disease	ERR1913063	Healthy	Germany	FALSE	NA	NA
PRJEB17784	Hertel et al., 2019: Integrated Analyses of Microbiome and Longitudinal Metabolome Data Reveal Microbial-Host Interactions on Sulfur Metabolism in Parkinson’s Disease	ERR1913076	Healthy	Germany	FALSE	NA	NA
PRJEB17784	Hertel et al., 2019: Integrated Analyses of Microbiome and Longitudinal Metabolome Data Reveal Microbial-Host Interactions on Sulfur Metabolism in Parkinson’s Disease	ERR1913077	Healthy	Germany	TRUE	NA	NA
PRJEB17784	Hertel et al., 2019: Integrated Analyses of Microbiome and Longitudinal Metabolome Data Reveal Microbial-Host Interactions on Sulfur Metabolism in Parkinson’s Disease	ERR1913078	Healthy	Germany	FALSE	NA	NA
PRJEB17784	Hertel et al., 2019: Integrated Analyses of Microbiome and Longitudinal Metabolome Data Reveal Microbial-Host Interactions on Sulfur Metabolism in Parkinson’s Disease	ERR1913079	Healthy	Germany	FALSE	NA	NA
PRJEB17784	Hertel et al., 2019: Integrated Analyses of Microbiome and Longitudinal Metabolome Data Reveal Microbial-Host Interactions on Sulfur Metabolism in Parkinson’s Disease	ERR1913084	Healthy	Germany	TRUE	NA	NA
PRJEB17784	Hertel et al., 2019: Integrated Analyses of Microbiome and Longitudinal Metabolome Data Reveal Microbial-Host Interactions on Sulfur Metabolism in Parkinson’s Disease	ERR1913085	Healthy	Germany	FALSE	NA	NA
PRJEB17784	Hertel et al., 2019: Integrated Analyses of Microbiome and Longitudinal Metabolome Data Reveal Microbial-Host Interactions on Sulfur Metabolism in Parkinson’s Disease	ERR1913086	Healthy	Germany	FALSE	NA	NA
PRJEB17784	Hertel et al., 2019: Integrated Analyses of Microbiome and Longitudinal Metabolome Data Reveal Microbial-Host Interactions on Sulfur Metabolism in Parkinson’s Disease	ERR1913087	Healthy	Germany	FALSE	NA	NA
PRJEB17784	Hertel et al., 2019: Integrated Analyses of Microbiome and Longitudinal Metabolome Data Reveal Microbial-Host Interactions on Sulfur Metabolism in Parkinson’s Disease	ERR1913100	Healthy	Germany	FALSE	NA	NA
PRJEB17784	Hertel et al., 2019: Integrated Analyses of Microbiome and Longitudinal Metabolome Data Reveal Microbial-Host Interactions on Sulfur Metabolism in Parkinson’s Disease	ERR1913101	Healthy	Germany	FALSE	NA	NA
PRJEB17784	Hertel et al., 2019: Integrated Analyses of Microbiome and Longitudinal Metabolome Data Reveal Microbial-Host Interactions on Sulfur Metabolism in Parkinson’s Disease	ERR1913102	Healthy	Germany	TRUE	NA	NA
PRJEB17784	Hertel et al., 2019: Integrated Analyses of Microbiome and Longitudinal Metabolome Data Reveal Microbial-Host Interactions on Sulfur Metabolism in Parkinson’s Disease	ERR1913103	Healthy	Germany	FALSE	NA	NA
PRJEB17784	Hertel et al., 2019: Integrated Analyses of Microbiome and Longitudinal Metabolome Data Reveal Microbial-Host Interactions on Sulfur Metabolism in Parkinson’s Disease	ERR1913108	Healthy	Germany	FALSE	NA	NA
PRJEB17784	Hertel et al., 2019: Integrated Analyses of Microbiome and Longitudinal Metabolome Data Reveal Microbial-Host Interactions on Sulfur Metabolism in Parkinson’s Disease	ERR1913109	Healthy	Germany	TRUE	NA	NA
PRJEB17784	Hertel et al., 2019: Integrated Analyses of Microbiome and Longitudinal Metabolome Data Reveal Microbial-Host Interactions on Sulfur Metabolism in Parkinson’s Disease	ERR1913110	Healthy	Germany	FALSE	NA	NA
PRJEB17784	Hertel et al., 2019: Integrated Analyses of Microbiome and Longitudinal Metabolome Data Reveal Microbial-Host Interactions on Sulfur Metabolism in Parkinson’s Disease	ERR1913111	Healthy	Germany	TRUE	NA	NA
PRJEB17784	Hertel et al., 2019: Integrated Analyses of Microbiome and Longitudinal Metabolome Data Reveal Microbial-Host Interactions on Sulfur Metabolism in Parkinson’s Disease	ERR1913112	Healthy	Germany	FALSE	NA	NA
PRJEB17784	Hertel et al., 2019: Integrated Analyses of Microbiome and Longitudinal Metabolome Data Reveal Microbial-Host Interactions on Sulfur Metabolism in Parkinson’s Disease	ERR1913113	Healthy	Germany	FALSE	NA	NA
PRJEB17784	Hertel et al., 2019: Integrated Analyses of Microbiome and Longitudinal Metabolome Data Reveal Microbial-Host Interactions on Sulfur Metabolism in Parkinson’s Disease	ERR1913114	Healthy	Germany	FALSE	NA	NA
PRJEB17784	Hertel et al., 2019: Integrated Analyses of Microbiome and Longitudinal Metabolome Data Reveal Microbial-Host Interactions on Sulfur Metabolism in Parkinson’s Disease	ERR1913115	Healthy	Germany	FALSE	NA	NA
PRJEB17784	Hertel et al., 2019: Integrated Analyses of Microbiome and Longitudinal Metabolome Data Reveal Microbial-Host Interactions on Sulfur Metabolism in Parkinson’s Disease	ERR1913116	Healthy	Germany	TRUE	NA	NA
PRJEB17784	Hertel et al., 2019: Integrated Analyses of Microbiome and Longitudinal Metabolome Data Reveal Microbial-Host Interactions on Sulfur Metabolism in Parkinson’s Disease	ERR1913117	Healthy	Germany	FALSE	NA	NA
PRJEB17784	Hertel et al., 2019: Integrated Analyses of Microbiome and Longitudinal Metabolome Data Reveal Microbial-Host Interactions on Sulfur Metabolism in Parkinson’s Disease	ERR1913118	Healthy	Germany	FALSE	NA	NA
PRJEB17784	Hertel et al., 2019: Integrated Analyses of Microbiome and Longitudinal Metabolome Data Reveal Microbial-Host Interactions on Sulfur Metabolism in Parkinson’s Disease	ERR1913126	Healthy	Germany	FALSE	NA	NA
PRJEB17784	Hertel et al., 2019: Integrated Analyses of Microbiome and Longitudinal Metabolome Data Reveal Microbial-Host Interactions on Sulfur Metabolism in Parkinson’s Disease	ERR1913138	Healthy	Germany	TRUE	NA	NA
PRJEB17784	Hertel et al., 2019: Integrated Analyses of Microbiome and Longitudinal Metabolome Data Reveal Microbial-Host Interactions on Sulfur Metabolism in Parkinson’s Disease	ERR1913139	Healthy	Germany	FALSE	NA	NA
PRJEB17784	Hertel et al., 2019: Integrated Analyses of Microbiome and Longitudinal Metabolome Data Reveal Microbial-Host Interactions on Sulfur Metabolism in Parkinson’s Disease	ERR1913140	Healthy	Germany	FALSE	NA	NA
PRJEB17784	Hertel et al., 2019: Integrated Analyses of Microbiome and Longitudinal Metabolome Data Reveal Microbial-Host Interactions on Sulfur Metabolism in Parkinson’s Disease	ERR1913149	Healthy	Germany	TRUE	NA	NA
PRJEB17784	Hertel et al., 2019: Integrated Analyses of Microbiome and Longitudinal Metabolome Data Reveal Microbial-Host Interactions on Sulfur Metabolism in Parkinson’s Disease	ERR1913153	Healthy	Germany	FALSE	NA	NA
PRJEB17784	Hertel et al., 2019: Integrated Analyses of Microbiome and Longitudinal Metabolome Data Reveal Microbial-Host Interactions on Sulfur Metabolism in Parkinson’s Disease	ERR1913154	Healthy	Germany	FALSE	NA	NA
PRJEB17784	Hertel et al., 2019: Integrated Analyses of Microbiome and Longitudinal Metabolome Data Reveal Microbial-Host Interactions on Sulfur Metabolism in Parkinson’s Disease	ERR1913155	Healthy	Germany	TRUE	NA	NA
PRJEB17784	Hertel et al., 2019: Integrated Analyses of Microbiome and Longitudinal Metabolome Data Reveal Microbial-Host Interactions on Sulfur Metabolism in Parkinson’s Disease	ERR1913163	Healthy	Germany	TRUE	NA	NA
PRJEB17784	Hertel et al., 2019: Integrated Analyses of Microbiome and Longitudinal Metabolome Data Reveal Microbial-Host Interactions on Sulfur Metabolism in Parkinson’s Disease	ERR1913181	Healthy	Germany	TRUE	NA	NA
PRJEB17784	Hertel et al., 2019: Integrated Analyses of Microbiome and Longitudinal Metabolome Data Reveal Microbial-Host Interactions on Sulfur Metabolism in Parkinson’s Disease	ERR1913182	Healthy	Germany	TRUE	NA	NA
PRJEB17784	Hertel et al., 2019: Integrated Analyses of Microbiome and Longitudinal Metabolome Data Reveal Microbial-Host Interactions on Sulfur Metabolism in Parkinson’s Disease	ERR1913183	Healthy	Germany	FALSE	NA	NA
PRJEB17784	Hertel et al., 2019: Integrated Analyses of Microbiome and Longitudinal Metabolome Data Reveal Microbial-Host Interactions on Sulfur Metabolism in Parkinson’s Disease	ERR1913184	Healthy	Germany	FALSE	NA	NA
PRJEB17784	Hertel et al., 2019: Integrated Analyses of Microbiome and Longitudinal Metabolome Data Reveal Microbial-Host Interactions on Sulfur Metabolism in Parkinson’s Disease	ERR1913185	Healthy	Germany	TRUE	NA	NA
PRJEB17784	Hertel et al., 2019: Integrated Analyses of Microbiome and Longitudinal Metabolome Data Reveal Microbial-Host Interactions on Sulfur Metabolism in Parkinson’s Disease	ERR1913198	Healthy	Germany	TRUE	NA	NA
PRJEB17784	Hertel et al., 2019: Integrated Analyses of Microbiome and Longitudinal Metabolome Data Reveal Microbial-Host Interactions on Sulfur Metabolism in Parkinson’s Disease	ERR1913199	Healthy	Germany	FALSE	NA	NA
PRJEB17784	Hertel et al., 2019: Integrated Analyses of Microbiome and Longitudinal Metabolome Data Reveal Microbial-Host Interactions on Sulfur Metabolism in Parkinson’s Disease	ERR1913200	Healthy	Germany	FALSE	NA	NA
PRJEB17784	Hertel et al., 2019: Integrated Analyses of Microbiome and Longitudinal Metabolome Data Reveal Microbial-Host Interactions on Sulfur Metabolism in Parkinson’s Disease	ERR1913201	Healthy	Germany	TRUE	NA	NA
PRJEB17784	Hertel et al., 2019: Integrated Analyses of Microbiome and Longitudinal Metabolome Data Reveal Microbial-Host Interactions on Sulfur Metabolism in Parkinson’s Disease	ERR1913206	Healthy	Germany	FALSE	NA	NA
PRJEB17784	Hertel et al., 2019: Integrated Analyses of Microbiome and Longitudinal Metabolome Data Reveal Microbial-Host Interactions on Sulfur Metabolism in Parkinson’s Disease	ERR1913207	Healthy	Germany	FALSE	NA	NA
PRJEB17784	Hertel et al., 2019: Integrated Analyses of Microbiome and Longitudinal Metabolome Data Reveal Microbial-Host Interactions on Sulfur Metabolism in Parkinson’s Disease	ERR1913208	Healthy	Germany	TRUE	NA	NA
PRJEB17784	Hertel et al., 2019: Integrated Analyses of Microbiome and Longitudinal Metabolome Data Reveal Microbial-Host Interactions on Sulfur Metabolism in Parkinson’s Disease	ERR1913221	Healthy	Germany	TRUE	NA	NA
PRJEB17784	Hertel et al., 2019: Integrated Analyses of Microbiome and Longitudinal Metabolome Data Reveal Microbial-Host Interactions on Sulfur Metabolism in Parkinson’s Disease	ERR1913222	Healthy	Germany	FALSE	NA	NA
PRJEB17784	Hertel et al., 2019: Integrated Analyses of Microbiome and Longitudinal Metabolome Data Reveal Microbial-Host Interactions on Sulfur Metabolism in Parkinson’s Disease	ERR1913223	Healthy	Germany	FALSE	NA	NA
PRJEB17784	Hertel et al., 2019: Integrated Analyses of Microbiome and Longitudinal Metabolome Data Reveal Microbial-Host Interactions on Sulfur Metabolism in Parkinson’s Disease	ERR1913228	Healthy	Germany	TRUE	NA	NA
PRJEB17784	Hertel et al., 2019: Integrated Analyses of Microbiome and Longitudinal Metabolome Data Reveal Microbial-Host Interactions on Sulfur Metabolism in Parkinson’s Disease	ERR1913236	Healthy	Germany	FALSE	NA	NA
PRJEB17784	Hertel et al., 2019: Integrated Analyses of Microbiome and Longitudinal Metabolome Data Reveal Microbial-Host Interactions on Sulfur Metabolism in Parkinson’s Disease	ERR1913237	Healthy	Germany	FALSE	NA	NA
PRJEB17784	Hertel et al., 2019: Integrated Analyses of Microbiome and Longitudinal Metabolome Data Reveal Microbial-Host Interactions on Sulfur Metabolism in Parkinson’s Disease	ERR1913238	Healthy	Germany	TRUE	NA	NA
PRJEB17784	Hertel et al., 2019: Integrated Analyses of Microbiome and Longitudinal Metabolome Data Reveal Microbial-Host Interactions on Sulfur Metabolism in Parkinson’s Disease	ERR1913246	Healthy	Germany	FALSE	NA	NA
PRJEB17784	Hertel et al., 2019: Integrated Analyses of Microbiome and Longitudinal Metabolome Data Reveal Microbial-Host Interactions on Sulfur Metabolism in Parkinson’s Disease	ERR1913247	Healthy	Germany	FALSE	NA	NA
PRJEB17784	Hertel et al., 2019: Integrated Analyses of Microbiome and Longitudinal Metabolome Data Reveal Microbial-Host Interactions on Sulfur Metabolism in Parkinson’s Disease	ERR1913248	Healthy	Germany	TRUE	NA	NA
PRJEB17784	Hertel et al., 2019: Integrated Analyses of Microbiome and Longitudinal Metabolome Data Reveal Microbial-Host Interactions on Sulfur Metabolism in Parkinson’s Disease	ERR1913252	Healthy	Germany	TRUE	NA	NA
PRJEB17784	Hertel et al., 2019: Integrated Analyses of Microbiome and Longitudinal Metabolome Data Reveal Microbial-Host Interactions on Sulfur Metabolism in Parkinson’s Disease	ERR1913253	Healthy	Germany	FALSE	NA	NA
PRJEB17784	Hertel et al., 2019: Integrated Analyses of Microbiome and Longitudinal Metabolome Data Reveal Microbial-Host Interactions on Sulfur Metabolism in Parkinson’s Disease	ERR1913254	Healthy	Germany	FALSE	NA	NA
PRJEB17784	Hertel et al., 2019: Integrated Analyses of Microbiome and Longitudinal Metabolome Data Reveal Microbial-Host Interactions on Sulfur Metabolism in Parkinson’s Disease	ERR1913255	Healthy	Germany	TRUE	NA	NA
PRJEB17784	Hertel et al., 2019: Integrated Analyses of Microbiome and Longitudinal Metabolome Data Reveal Microbial-Host Interactions on Sulfur Metabolism in Parkinson’s Disease	ERR1913268	Healthy	Germany	TRUE	NA	NA
PRJEB17784	Hertel et al., 2019: Integrated Analyses of Microbiome and Longitudinal Metabolome Data Reveal Microbial-Host Interactions on Sulfur Metabolism in Parkinson’s Disease	ERR1913276	Healthy	Germany	TRUE	NA	NA
PRJEB17784	Hertel et al., 2019: Integrated Analyses of Microbiome and Longitudinal Metabolome Data Reveal Microbial-Host Interactions on Sulfur Metabolism in Parkinson’s Disease	ERR1913292	Healthy	Germany	TRUE	NA	NA
PRJEB17784	Hertel et al., 2019: Integrated Analyses of Microbiome and Longitudinal Metabolome Data Reveal Microbial-Host Interactions on Sulfur Metabolism in Parkinson’s Disease	ERR1913300	Healthy	Germany	TRUE	NA	NA
PRJEB17784	Hertel et al., 2019: Integrated Analyses of Microbiome and Longitudinal Metabolome Data Reveal Microbial-Host Interactions on Sulfur Metabolism in Parkinson’s Disease	ERR1913301	Healthy	Germany	FALSE	NA	NA
PRJEB17784	Hertel et al., 2019: Integrated Analyses of Microbiome and Longitudinal Metabolome Data Reveal Microbial-Host Interactions on Sulfur Metabolism in Parkinson’s Disease	ERR1913302	Healthy	Germany	FALSE	NA	NA
PRJEB17784	Hertel et al., 2019: Integrated Analyses of Microbiome and Longitudinal Metabolome Data Reveal Microbial-Host Interactions on Sulfur Metabolism in Parkinson’s Disease	ERR1913307	Healthy	Germany	TRUE	NA	NA
PRJEB17784	Hertel et al., 2019: Integrated Analyses of Microbiome and Longitudinal Metabolome Data Reveal Microbial-Host Interactions on Sulfur Metabolism in Parkinson’s Disease	ERR1913308	Healthy	Germany	FALSE	NA	NA
PRJEB17784	Hertel et al., 2019: Integrated Analyses of Microbiome and Longitudinal Metabolome Data Reveal Microbial-Host Interactions on Sulfur Metabolism in Parkinson’s Disease	ERR1913309	Healthy	Germany	FALSE	NA	NA
PRJEB17784	Hertel et al., 2019: Integrated Analyses of Microbiome and Longitudinal Metabolome Data Reveal Microbial-Host Interactions on Sulfur Metabolism in Parkinson’s Disease	ERR1913310	Healthy	Germany	FALSE	NA	NA
PRJEB17784	Hertel et al., 2019: Integrated Analyses of Microbiome and Longitudinal Metabolome Data Reveal Microbial-Host Interactions on Sulfur Metabolism in Parkinson’s Disease	ERR1913318	Healthy	Germany	TRUE	NA	NA
PRJEB17896	Whon et al., 2018: The effects of sequencing platforms on phylogenetic resolution in 16 S rRNA gene profiling of human feces	ERR1730257	Healthy	South Korea	TRUE	NA	NA
PRJEB17896	Whon et al., 2018: The effects of sequencing platforms on phylogenetic resolution in 16 S rRNA gene profiling of human feces	ERR1730258	Healthy	South Korea	TRUE	NA	NA
PRJEB17896	Whon et al., 2018: The effects of sequencing platforms on phylogenetic resolution in 16 S rRNA gene profiling of human feces	ERR1730259	Healthy	South Korea	TRUE	NA	NA
PRJEB17896	Whon et al., 2018: The effects of sequencing platforms on phylogenetic resolution in 16 S rRNA gene profiling of human feces	ERR1730260	Healthy	South Korea	TRUE	NA	NA
PRJEB17896	Whon et al., 2018: The effects of sequencing platforms on phylogenetic resolution in 16 S rRNA gene profiling of human feces	ERR1730261	Healthy	South Korea	TRUE	NA	NA
PRJEB17896	Whon et al., 2018: The effects of sequencing platforms on phylogenetic resolution in 16 S rRNA gene profiling of human feces	ERR1730262	Healthy	South Korea	TRUE	NA	NA
PRJEB17896	Whon et al., 2018: The effects of sequencing platforms on phylogenetic resolution in 16 S rRNA gene profiling of human feces	ERR1730263	Healthy	South Korea	TRUE	NA	NA
PRJEB17896	Whon et al., 2018: The effects of sequencing platforms on phylogenetic resolution in 16 S rRNA gene profiling of human feces	ERR1730264	Healthy	South Korea	TRUE	NA	NA
PRJEB17896	Whon et al., 2018: The effects of sequencing platforms on phylogenetic resolution in 16 S rRNA gene profiling of human feces	ERR1730265	Healthy	South Korea	TRUE	NA	NA
PRJEB17896	Whon et al., 2018: The effects of sequencing platforms on phylogenetic resolution in 16 S rRNA gene profiling of human feces	ERR1730266	Healthy	South Korea	TRUE	NA	NA
PRJEB17896	Whon et al., 2018: The effects of sequencing platforms on phylogenetic resolution in 16 S rRNA gene profiling of human feces	ERR1730267	Healthy	South Korea	TRUE	NA	NA
PRJEB17896	Whon et al., 2018: The effects of sequencing platforms on phylogenetic resolution in 16 S rRNA gene profiling of human feces	ERR1730268	Healthy	South Korea	TRUE	NA	NA
PRJEB17896	Whon et al., 2018: The effects of sequencing platforms on phylogenetic resolution in 16 S rRNA gene profiling of human feces	ERR1730269	Healthy	South Korea	TRUE	NA	NA
PRJEB17896	Whon et al., 2018: The effects of sequencing platforms on phylogenetic resolution in 16 S rRNA gene profiling of human feces	ERR1730270	Healthy	South Korea	TRUE	NA	NA
PRJEB17896	Whon et al., 2018: The effects of sequencing platforms on phylogenetic resolution in 16 S rRNA gene profiling of human feces	ERR1730271	Healthy	South Korea	TRUE	NA	NA
PRJEB17896	Whon et al., 2018: The effects of sequencing platforms on phylogenetic resolution in 16 S rRNA gene profiling of human feces	ERR1730272	Healthy	South Korea	TRUE	NA	NA
PRJEB17896	Whon et al., 2018: The effects of sequencing platforms on phylogenetic resolution in 16 S rRNA gene profiling of human feces	ERR1730273	Healthy	South Korea	TRUE	NA	NA
PRJEB17896	Whon et al., 2018: The effects of sequencing platforms on phylogenetic resolution in 16 S rRNA gene profiling of human feces	ERR1730274	Healthy	South Korea	TRUE	NA	NA
PRJEB17896	Whon et al., 2018: The effects of sequencing platforms on phylogenetic resolution in 16 S rRNA gene profiling of human feces	ERR1730275	Healthy	South Korea	TRUE	NA	NA
PRJEB17896	Whon et al., 2018: The effects of sequencing platforms on phylogenetic resolution in 16 S rRNA gene profiling of human feces	ERR1730276	Healthy	South Korea	TRUE	NA	NA
PRJEB17896	Whon et al., 2018: The effects of sequencing platforms on phylogenetic resolution in 16 S rRNA gene profiling of human feces	ERR1730277	Healthy	South Korea	TRUE	NA	NA
PRJEB17896	Whon et al., 2018: The effects of sequencing platforms on phylogenetic resolution in 16 S rRNA gene profiling of human feces	ERR1730278	Healthy	South Korea	TRUE	NA	NA
PRJEB17896	Whon et al., 2018: The effects of sequencing platforms on phylogenetic resolution in 16 S rRNA gene profiling of human feces	ERR1730279	Healthy	South Korea	TRUE	NA	NA
PRJEB17896	Whon et al., 2018: The effects of sequencing platforms on phylogenetic resolution in 16 S rRNA gene profiling of human feces	ERR1730280	Healthy	South Korea	TRUE	NA	NA
PRJEB17896	Whon et al., 2018: The effects of sequencing platforms on phylogenetic resolution in 16 S rRNA gene profiling of human feces	ERR1730281	Healthy	South Korea	TRUE	NA	NA
PRJEB17896	Whon et al., 2018: The effects of sequencing platforms on phylogenetic resolution in 16 S rRNA gene profiling of human feces	ERR1730282	Healthy	South Korea	TRUE	NA	NA
PRJEB17896	Whon et al., 2018: The effects of sequencing platforms on phylogenetic resolution in 16 S rRNA gene profiling of human feces	ERR1730283	Healthy	South Korea	TRUE	NA	NA
PRJEB19090	Tanca et al., 2016: The impact of sequence database choice on metaproteomic results in gut microbiota studies	ERR1809119	Healthy	Italy	FALSE	F	27
PRJEB19090	Tanca et al., 2016: The impact of sequence database choice on metaproteomic results in gut microbiota studies	ERR1809120	Healthy	Italy	FALSE	F	27
PRJEB19090	Tanca et al., 2016: The impact of sequence database choice on metaproteomic results in gut microbiota studies	ERR1809121	Healthy	Italy	FALSE	F	27
PRJEB19090	Tanca et al., 2016: The impact of sequence database choice on metaproteomic results in gut microbiota studies	ERR1809122	Healthy	Italy	FALSE	F	27
PRJEB19090	Tanca et al., 2016: The impact of sequence database choice on metaproteomic results in gut microbiota studies	ERR1809123	Healthy	Italy	TRUE	F	27
PRJEB19090	Tanca et al., 2016: The impact of sequence database choice on metaproteomic results in gut microbiota studies	ERR1809125	Healthy	Italy	TRUE	M	44
PRJEB19090	Tanca et al., 2016: The impact of sequence database choice on metaproteomic results in gut microbiota studies	ERR1809126	Healthy	Italy	FALSE	M	44
PRJEB19090	Tanca et al., 2016: The impact of sequence database choice on metaproteomic results in gut microbiota studies	ERR1809128	Healthy	Italy	FALSE	F	24
PRJEB19090	Tanca et al., 2016: The impact of sequence database choice on metaproteomic results in gut microbiota studies	ERR1809129	Healthy	Italy	FALSE	F	24
PRJEB19090	Tanca et al., 2016: The impact of sequence database choice on metaproteomic results in gut microbiota studies	ERR1809130	Healthy	Italy	TRUE	F	24
PRJEB19090	Tanca et al., 2016: The impact of sequence database choice on metaproteomic results in gut microbiota studies	ERR1809131	Healthy	Italy	FALSE	F	24
PRJEB19090	Tanca et al., 2016: The impact of sequence database choice on metaproteomic results in gut microbiota studies	ERR1809132	Healthy	Italy	FALSE	F	24
PRJEB19090	Tanca et al., 2016: The impact of sequence database choice on metaproteomic results in gut microbiota studies	ERR1809133	Healthy	Italy	FALSE	M	39
PRJEB19090	Tanca et al., 2016: The impact of sequence database choice on metaproteomic results in gut microbiota studies	ERR1809134	Healthy	Italy	FALSE	M	39
PRJEB19090	Tanca et al., 2016: The impact of sequence database choice on metaproteomic results in gut microbiota studies	ERR1809135	Healthy	Italy	TRUE	M	39
PRJEB19090	Tanca et al., 2016: The impact of sequence database choice on metaproteomic results in gut microbiota studies	ERR1809136	Healthy	Italy	FALSE	M	39
PRJEB19090	Tanca et al., 2016: The impact of sequence database choice on metaproteomic results in gut microbiota studies	ERR1809137	Healthy	Italy	FALSE	M	39
PRJEB19090	Tanca et al., 2016: The impact of sequence database choice on metaproteomic results in gut microbiota studies	ERR1809138	Healthy	Italy	TRUE	NA	NA
PRJEB19090	Tanca et al., 2016: The impact of sequence database choice on metaproteomic results in gut microbiota studies	ERR1809139	Healthy	Italy	FALSE	NA	NA
PRJEB19090	Tanca et al., 2016: The impact of sequence database choice on metaproteomic results in gut microbiota studies	ERR1809140	Healthy	Italy	FALSE	NA	NA
PRJEB19090	Tanca et al., 2016: The impact of sequence database choice on metaproteomic results in gut microbiota studies	ERR1809141	Healthy	Italy	TRUE	NA	NA
PRJEB19090	Tanca et al., 2016: The impact of sequence database choice on metaproteomic results in gut microbiota studies	ERR1809142	Healthy	Italy	FALSE	NA	NA
PRJEB19090	Tanca et al., 2016: The impact of sequence database choice on metaproteomic results in gut microbiota studies	ERR1809143	Healthy	Italy	FALSE	NA	NA
PRJEB19090	Tanca et al., 2016: The impact of sequence database choice on metaproteomic results in gut microbiota studies	ERR1809144	Healthy	Italy	FALSE	NA	NA
PRJEB19090	Tanca et al., 2016: The impact of sequence database choice on metaproteomic results in gut microbiota studies	ERR1809145	Healthy	Italy	TRUE	NA	NA
PRJEB19090	Tanca et al., 2016: The impact of sequence database choice on metaproteomic results in gut microbiota studies	ERR1809146	Healthy	Italy	FALSE	NA	NA
PRJEB19090	Tanca et al., 2016: The impact of sequence database choice on metaproteomic results in gut microbiota studies	ERR1809148	Healthy	Italy	TRUE	NA	NA
PRJEB19090	Tanca et al., 2016: The impact of sequence database choice on metaproteomic results in gut microbiota studies	ERR1809149	Healthy	Italy	TRUE	NA	NA
PRJEB19090	Tanca et al., 2016: The impact of sequence database choice on metaproteomic results in gut microbiota studies	ERR1809150	Healthy	Italy	TRUE	NA	NA
PRJEB19090	Tanca et al., 2016: The impact of sequence database choice on metaproteomic results in gut microbiota studies	ERR1809151	Healthy	Italy	TRUE	NA	NA
PRJEB19090	Tanca et al., 2016: The impact of sequence database choice on metaproteomic results in gut microbiota studies	ERR1809152	Healthy	Italy	FALSE	NA	NA
PRJEB19090	Tanca et al., 2016: The impact of sequence database choice on metaproteomic results in gut microbiota studies	ERR1809153	Healthy	Italy	TRUE	NA	NA
PRJEB19090	Tanca et al., 2016: The impact of sequence database choice on metaproteomic results in gut microbiota studies	ERR1809154	Healthy	Italy	TRUE	NA	NA
PRJEB19090	Tanca et al., 2016: The impact of sequence database choice on metaproteomic results in gut microbiota studies	ERR1809155	Healthy	Italy	TRUE	NA	NA
PRJEB19090	Tanca et al., 2016: The impact of sequence database choice on metaproteomic results in gut microbiota studies	ERR1809156	Healthy	Italy	TRUE	NA	NA
PRJEB20539	2017: Compositional dynamics of intestinal spore forming bacteria	ERR1953518	Healthy	USA	TRUE	NA	NA
PRJEB20539	2017: Compositional dynamics of intestinal spore forming bacteria	ERR1953519	Healthy	USA	TRUE	NA	NA
PRJEB20539	2017: Compositional dynamics of intestinal spore forming bacteria	ERR1953520	Healthy	USA	TRUE	NA	NA
PRJEB20539	2017: Compositional dynamics of intestinal spore forming bacteria	ERR1953521	Healthy	USA	TRUE	NA	NA
PRJEB20539	2017: Compositional dynamics of intestinal spore forming bacteria	ERR1953522	Healthy	USA	FALSE	NA	NA
PRJEB20539	2017: Compositional dynamics of intestinal spore forming bacteria	ERR1953523	Healthy	USA	FALSE	NA	NA
PRJEB2054	Zhu et al., 2015: Inter-individual differences in the gene content of human gut bacterial species	ERR011087	Healthy	Denmark	TRUE	F	49
PRJEB2054	Zhu et al., 2015: Inter-individual differences in the gene content of human gut bacterial species	ERR011088	Healthy	Denmark	FALSE	F	49
PRJEB2054	Zhu et al., 2015: Inter-individual differences in the gene content of human gut bacterial species	ERR011089	Healthy	Denmark	FALSE	F	59
PRJEB2054	Zhu et al., 2015: Inter-individual differences in the gene content of human gut bacterial species	ERR011090	Healthy	Denmark	FALSE	F	59
PRJEB2054	Zhu et al., 2015: Inter-individual differences in the gene content of human gut bacterial species	ERR011091	Healthy	Denmark	TRUE	F	59
PRJEB2054	Zhu et al., 2015: Inter-individual differences in the gene content of human gut bacterial species	ERR011092	Healthy	Denmark	FALSE	M	69
PRJEB2054	Zhu et al., 2015: Inter-individual differences in the gene content of human gut bacterial species	ERR011093	Healthy	Denmark	FALSE	M	69
PRJEB2054	Zhu et al., 2015: Inter-individual differences in the gene content of human gut bacterial species	ERR011094	Healthy	Denmark	TRUE	M	69
PRJEB2054	Zhu et al., 2015: Inter-individual differences in the gene content of human gut bacterial species	ERR011095	Healthy	Denmark	TRUE	M	59
PRJEB2054	Zhu et al., 2015: Inter-individual differences in the gene content of human gut bacterial species	ERR011096	Healthy	Denmark	FALSE	M	59
PRJEB2054	Zhu et al., 2015: Inter-individual differences in the gene content of human gut bacterial species	ERR011097	Healthy	Denmark	TRUE	M	64
PRJEB2054	Zhu et al., 2015: Inter-individual differences in the gene content of human gut bacterial species	ERR011098	Healthy	Denmark	FALSE	M	64
PRJEB2054	Zhu et al., 2015: Inter-individual differences in the gene content of human gut bacterial species	ERR011099	Healthy	Denmark	FALSE	F	59
PRJEB2054	Zhu et al., 2015: Inter-individual differences in the gene content of human gut bacterial species	ERR011100	Healthy	Denmark	FALSE	F	59
PRJEB2054	Zhu et al., 2015: Inter-individual differences in the gene content of human gut bacterial species	ERR011101	Healthy	Denmark	FALSE	F	59
PRJEB2054	Zhu et al., 2015: Inter-individual differences in the gene content of human gut bacterial species	ERR011102	Healthy	Denmark	FALSE	F	59
PRJEB2054	Zhu et al., 2015: Inter-individual differences in the gene content of human gut bacterial species	ERR011103	Healthy	Denmark	FALSE	F	59
PRJEB2054	Zhu et al., 2015: Inter-individual differences in the gene content of human gut bacterial species	ERR011104	Healthy	Denmark	TRUE	F	59
PRJEB2054	Zhu et al., 2015: Inter-individual differences in the gene content of human gut bacterial species	ERR011105	Healthy	Denmark	TRUE	M	69
PRJEB2054	Zhu et al., 2015: Inter-individual differences in the gene content of human gut bacterial species	ERR011106	Healthy	Denmark	FALSE	M	69
PRJEB2054	Zhu et al., 2015: Inter-individual differences in the gene content of human gut bacterial species	ERR011107	Healthy	Denmark	TRUE	M	59
PRJEB2054	Zhu et al., 2015: Inter-individual differences in the gene content of human gut bacterial species	ERR011108	Healthy	Denmark	FALSE	M	59
PRJEB2054	Zhu et al., 2015: Inter-individual differences in the gene content of human gut bacterial species	ERR011109	Healthy	Denmark	FALSE	M	64
PRJEB2054	Zhu et al., 2015: Inter-individual differences in the gene content of human gut bacterial species	ERR011110	Healthy	Denmark	TRUE	M	64
PRJEB2054	Zhu et al., 2015: Inter-individual differences in the gene content of human gut bacterial species	ERR011111	Healthy	Denmark	FALSE	M	64
PRJEB2054	Zhu et al., 2015: Inter-individual differences in the gene content of human gut bacterial species	ERR011112	Healthy	Denmark	TRUE	M	64
PRJEB2054	Zhu et al., 2015: Inter-individual differences in the gene content of human gut bacterial species	ERR011113	Healthy	Denmark	FALSE	M	64
PRJEB2054	Zhu et al., 2015: Inter-individual differences in the gene content of human gut bacterial species	ERR011114	Healthy	Denmark	FALSE	F	59
PRJEB2054	Zhu et al., 2015: Inter-individual differences in the gene content of human gut bacterial species	ERR011115	Healthy	Denmark	TRUE	F	59
PRJEB2054	Zhu et al., 2015: Inter-individual differences in the gene content of human gut bacterial species	ERR011116	Healthy	Denmark	FALSE	F	59
PRJEB2054	Zhu et al., 2015: Inter-individual differences in the gene content of human gut bacterial species	ERR011117	Healthy	Denmark	FALSE	F	49
PRJEB2054	Zhu et al., 2015: Inter-individual differences in the gene content of human gut bacterial species	ERR011118	Healthy	Denmark	FALSE	F	49
PRJEB2054	Zhu et al., 2015: Inter-individual differences in the gene content of human gut bacterial species	ERR011119	Healthy	Denmark	TRUE	F	49
PRJEB2054	Zhu et al., 2015: Inter-individual differences in the gene content of human gut bacterial species	ERR011120	Healthy	Denmark	FALSE	F	49
PRJEB2054	Zhu et al., 2015: Inter-individual differences in the gene content of human gut bacterial species	ERR011121	Healthy	Denmark	FALSE	F	49
PRJEB2054	Zhu et al., 2015: Inter-individual differences in the gene content of human gut bacterial species	ERR011122	Healthy	Denmark	FALSE	F	49
PRJEB2054	Zhu et al., 2015: Inter-individual differences in the gene content of human gut bacterial species	ERR011123	Healthy	Denmark	FALSE	F	49
PRJEB2054	Zhu et al., 2015: Inter-individual differences in the gene content of human gut bacterial species	ERR011124	Healthy	Denmark	TRUE	M	54
PRJEB2054	Zhu et al., 2015: Inter-individual differences in the gene content of human gut bacterial species	ERR011125	Healthy	Denmark	FALSE	M	54
PRJEB2054	Zhu et al., 2015: Inter-individual differences in the gene content of human gut bacterial species	ERR011126	Healthy	Denmark	FALSE	F	54
PRJEB2054	Zhu et al., 2015: Inter-individual differences in the gene content of human gut bacterial species	ERR011127	Healthy	Denmark	TRUE	F	54
PRJEB2054	Zhu et al., 2015: Inter-individual differences in the gene content of human gut bacterial species	ERR011128	Healthy	Denmark	FALSE	F	54
PRJEB2054	Zhu et al., 2015: Inter-individual differences in the gene content of human gut bacterial species	ERR011129	Healthy	Denmark	TRUE	M	59
PRJEB2054	Zhu et al., 2015: Inter-individual differences in the gene content of human gut bacterial species	ERR011130	Healthy	Denmark	FALSE	M	59
PRJEB2054	Zhu et al., 2015: Inter-individual differences in the gene content of human gut bacterial species	ERR011131	Healthy	Denmark	FALSE	F	49
PRJEB2054	Zhu et al., 2015: Inter-individual differences in the gene content of human gut bacterial species	ERR011132	Healthy	Denmark	TRUE	F	49
PRJEB2054	Zhu et al., 2015: Inter-individual differences in the gene content of human gut bacterial species	ERR011133	Healthy	Denmark	FALSE	F	49
PRJEB2054	Zhu et al., 2015: Inter-individual differences in the gene content of human gut bacterial species	ERR011134	Healthy	Denmark	TRUE	M	64
PRJEB2054	Zhu et al., 2015: Inter-individual differences in the gene content of human gut bacterial species	ERR011135	Healthy	Denmark	FALSE	M	64
PRJEB2054	Zhu et al., 2015: Inter-individual differences in the gene content of human gut bacterial species	ERR011136	Healthy	Denmark	TRUE	M	49
PRJEB2054	Zhu et al., 2015: Inter-individual differences in the gene content of human gut bacterial species	ERR011137	Healthy	Denmark	FALSE	M	49
PRJEB2054	Zhu et al., 2015: Inter-individual differences in the gene content of human gut bacterial species	ERR011138	Healthy	Denmark	TRUE	F	44
PRJEB2054	Zhu et al., 2015: Inter-individual differences in the gene content of human gut bacterial species	ERR011139	Healthy	Denmark	FALSE	F	44
PRJEB2054	Zhu et al., 2015: Inter-individual differences in the gene content of human gut bacterial species	ERR011140	Healthy	Denmark	TRUE	F	64
PRJEB2054	Zhu et al., 2015: Inter-individual differences in the gene content of human gut bacterial species	ERR011141	Healthy	Denmark	FALSE	F	64
PRJEB2054	Zhu et al., 2015: Inter-individual differences in the gene content of human gut bacterial species	ERR011142	Healthy	Denmark	TRUE	F	49
PRJEB2054	Zhu et al., 2015: Inter-individual differences in the gene content of human gut bacterial species	ERR011143	Healthy	Denmark	FALSE	F	49
PRJEB2054	Zhu et al., 2015: Inter-individual differences in the gene content of human gut bacterial species	ERR011144	Healthy	Denmark	TRUE	M	64
PRJEB2054	Zhu et al., 2015: Inter-individual differences in the gene content of human gut bacterial species	ERR011145	Healthy	Denmark	FALSE	M	64
PRJEB2054	Zhu et al., 2015: Inter-individual differences in the gene content of human gut bacterial species	ERR011146	Healthy	Denmark	TRUE	M	69
PRJEB2054	Zhu et al., 2015: Inter-individual differences in the gene content of human gut bacterial species	ERR011147	Healthy	Denmark	FALSE	M	69
PRJEB2054	Zhu et al., 2015: Inter-individual differences in the gene content of human gut bacterial species	ERR011148	Healthy	Denmark	TRUE	F	59
PRJEB2054	Zhu et al., 2015: Inter-individual differences in the gene content of human gut bacterial species	ERR011149	Healthy	Denmark	FALSE	F	59
PRJEB2054	Zhu et al., 2015: Inter-individual differences in the gene content of human gut bacterial species	ERR011150	Healthy	Denmark	TRUE	F	49
PRJEB2054	Zhu et al., 2015: Inter-individual differences in the gene content of human gut bacterial species	ERR011151	Healthy	Denmark	FALSE	F	49
PRJEB2054	Zhu et al., 2015: Inter-individual differences in the gene content of human gut bacterial species	ERR011152	Healthy	Denmark	TRUE	F	49
PRJEB2054	Zhu et al., 2015: Inter-individual differences in the gene content of human gut bacterial species	ERR011153	Healthy	Denmark	FALSE	F	49
PRJEB2054	Zhu et al., 2015: Inter-individual differences in the gene content of human gut bacterial species	ERR011154	Healthy	Denmark	TRUE	F	59
PRJEB2054	Zhu et al., 2015: Inter-individual differences in the gene content of human gut bacterial species	ERR011155	Healthy	Denmark	FALSE	F	59
PRJEB2054	Zhu et al., 2015: Inter-individual differences in the gene content of human gut bacterial species	ERR011156	Healthy	Denmark	TRUE	F	44
PRJEB2054	Zhu et al., 2015: Inter-individual differences in the gene content of human gut bacterial species	ERR011157	Healthy	Denmark	FALSE	F	44
PRJEB2054	Zhu et al., 2015: Inter-individual differences in the gene content of human gut bacterial species	ERR011158	Healthy	Denmark	TRUE	M	59
PRJEB2054	Zhu et al., 2015: Inter-individual differences in the gene content of human gut bacterial species	ERR011159	Healthy	Denmark	FALSE	M	59
PRJEB2054	Zhu et al., 2015: Inter-individual differences in the gene content of human gut bacterial species	ERR011160	Healthy	Denmark	TRUE	M	69
PRJEB2054	Zhu et al., 2015: Inter-individual differences in the gene content of human gut bacterial species	ERR011161	Healthy	Denmark	FALSE	M	69
PRJEB2054	Zhu et al., 2015: Inter-individual differences in the gene content of human gut bacterial species	ERR011162	Healthy	Denmark	TRUE	M	69
PRJEB2054	Zhu et al., 2015: Inter-individual differences in the gene content of human gut bacterial species	ERR011163	Healthy	Denmark	FALSE	M	69
PRJEB2054	Zhu et al., 2015: Inter-individual differences in the gene content of human gut bacterial species	ERR011164	Healthy	Denmark	TRUE	F	59
PRJEB2054	Zhu et al., 2015: Inter-individual differences in the gene content of human gut bacterial species	ERR011165	Healthy	Denmark	FALSE	F	59
PRJEB2054	Zhu et al., 2015: Inter-individual differences in the gene content of human gut bacterial species	ERR011166	Healthy	Denmark	TRUE	M	54
PRJEB2054	Zhu et al., 2015: Inter-individual differences in the gene content of human gut bacterial species	ERR011167	Healthy	Denmark	TRUE	M	54
PRJEB2054	Zhu et al., 2015: Inter-individual differences in the gene content of human gut bacterial species	ERR011168	Healthy	Denmark	TRUE	M	49
PRJEB2054	Zhu et al., 2015: Inter-individual differences in the gene content of human gut bacterial species	ERR011169	Healthy	Denmark	FALSE	M	49
PRJEB2054	Zhu et al., 2015: Inter-individual differences in the gene content of human gut bacterial species	ERR011170	Healthy	Denmark	TRUE	M	64
PRJEB2054	Zhu et al., 2015: Inter-individual differences in the gene content of human gut bacterial species	ERR011171	Healthy	Denmark	FALSE	M	64
PRJEB2054	Zhu et al., 2015: Inter-individual differences in the gene content of human gut bacterial species	ERR011172	Healthy	Denmark	TRUE	M	44
PRJEB2054	Zhu et al., 2015: Inter-individual differences in the gene content of human gut bacterial species	ERR011173	Healthy	Denmark	FALSE	M	44
PRJEB2054	Zhu et al., 2015: Inter-individual differences in the gene content of human gut bacterial species	ERR011174	Healthy	Denmark	TRUE	F	54
PRJEB2054	Zhu et al., 2015: Inter-individual differences in the gene content of human gut bacterial species	ERR011175	Healthy	Denmark	FALSE	F	54
PRJEB2054	Zhu et al., 2015: Inter-individual differences in the gene content of human gut bacterial species	ERR011176	Healthy	Denmark	TRUE	M	59
PRJEB2054	Zhu et al., 2015: Inter-individual differences in the gene content of human gut bacterial species	ERR011177	Healthy	Denmark	FALSE	M	59
PRJEB2054	Zhu et al., 2015: Inter-individual differences in the gene content of human gut bacterial species	ERR011178	Healthy	Denmark	TRUE	F	67
PRJEB2054	Zhu et al., 2015: Inter-individual differences in the gene content of human gut bacterial species	ERR011179	Healthy	Denmark	FALSE	F	67
PRJEB2054	Zhu et al., 2015: Inter-individual differences in the gene content of human gut bacterial species	ERR011180	Healthy	Denmark	TRUE	M	59
PRJEB2054	Zhu et al., 2015: Inter-individual differences in the gene content of human gut bacterial species	ERR011181	Healthy	Denmark	FALSE	M	59
PRJEB2054	Zhu et al., 2015: Inter-individual differences in the gene content of human gut bacterial species	ERR011182	Healthy	Denmark	FALSE	M	49
PRJEB2054	Zhu et al., 2015: Inter-individual differences in the gene content of human gut bacterial species	ERR011183	Healthy	Denmark	TRUE	M	49
PRJEB2054	Zhu et al., 2015: Inter-individual differences in the gene content of human gut bacterial species	ERR011184	Healthy	Denmark	FALSE	M	69
PRJEB2054	Zhu et al., 2015: Inter-individual differences in the gene content of human gut bacterial species	ERR011185	Healthy	Denmark	FALSE	M	69
PRJEB2054	Zhu et al., 2015: Inter-individual differences in the gene content of human gut bacterial species	ERR011186	Healthy	Denmark	TRUE	M	64
PRJEB2054	Zhu et al., 2015: Inter-individual differences in the gene content of human gut bacterial species	ERR011187	Healthy	Denmark	FALSE	M	64
PRJEB2054	Zhu et al., 2015: Inter-individual differences in the gene content of human gut bacterial species	ERR011188	Healthy	Denmark	TRUE	M	59
PRJEB2054	Zhu et al., 2015: Inter-individual differences in the gene content of human gut bacterial species	ERR011189	Healthy	Denmark	FALSE	M	59
PRJEB2054	Zhu et al., 2015: Inter-individual differences in the gene content of human gut bacterial species	ERR011190	Healthy	Denmark	TRUE	M	54
PRJEB2054	Zhu et al., 2015: Inter-individual differences in the gene content of human gut bacterial species	ERR011191	Healthy	Denmark	FALSE	M	54
PRJEB2054	Zhu et al., 2015: Inter-individual differences in the gene content of human gut bacterial species	ERR011192	Healthy	Denmark	TRUE	F	69
PRJEB2054	Zhu et al., 2015: Inter-individual differences in the gene content of human gut bacterial species	ERR011193	Healthy	Denmark	TRUE	F	69
PRJEB2054	Zhu et al., 2015: Inter-individual differences in the gene content of human gut bacterial species	ERR011194	Healthy	Denmark	TRUE	F	54
PRJEB2054	Zhu et al., 2015: Inter-individual differences in the gene content of human gut bacterial species	ERR011195	Healthy	Denmark	FALSE	F	54
PRJEB2054	Zhu et al., 2015: Inter-individual differences in the gene content of human gut bacterial species	ERR011196	Healthy	Denmark	TRUE	F	44
PRJEB2054	Zhu et al., 2015: Inter-individual differences in the gene content of human gut bacterial species	ERR011197	Healthy	Denmark	FALSE	F	44
PRJEB2054	Zhu et al., 2015: Inter-individual differences in the gene content of human gut bacterial species	ERR011198	Healthy	Denmark	TRUE	M	49
PRJEB2054	Zhu et al., 2015: Inter-individual differences in the gene content of human gut bacterial species	ERR011199	Healthy	Denmark	FALSE	M	49
PRJEB2054	Zhu et al., 2015: Inter-individual differences in the gene content of human gut bacterial species	ERR011200	Healthy	Denmark	TRUE	F	69
PRJEB2054	Zhu et al., 2015: Inter-individual differences in the gene content of human gut bacterial species	ERR011201	Healthy	Denmark	FALSE	F	69
PRJEB2054	Zhu et al., 2015: Inter-individual differences in the gene content of human gut bacterial species	ERR011202	Healthy	Denmark	TRUE	F	49
PRJEB2054	Zhu et al., 2015: Inter-individual differences in the gene content of human gut bacterial species	ERR011203	Healthy	Denmark	FALSE	F	49
PRJEB2054	Zhu et al., 2015: Inter-individual differences in the gene content of human gut bacterial species	ERR011204	Healthy	Denmark	TRUE	F	49
PRJEB2054	Zhu et al., 2015: Inter-individual differences in the gene content of human gut bacterial species	ERR011205	Healthy	Denmark	FALSE	F	49
PRJEB2054	Zhu et al., 2015: Inter-individual differences in the gene content of human gut bacterial species	ERR011206	Healthy	Denmark	TRUE	M	49
PRJEB2054	Zhu et al., 2015: Inter-individual differences in the gene content of human gut bacterial species	ERR011207	Healthy	Denmark	FALSE	M	49
PRJEB2054	Zhu et al., 2015: Inter-individual differences in the gene content of human gut bacterial species	ERR011208	Healthy	Denmark	TRUE	M	59
PRJEB2054	Zhu et al., 2015: Inter-individual differences in the gene content of human gut bacterial species	ERR011209	Healthy	Denmark	FALSE	M	59
PRJEB2054	Zhu et al., 2015: Inter-individual differences in the gene content of human gut bacterial species	ERR011210	Healthy	Denmark	TRUE	M	54
PRJEB2054	Zhu et al., 2015: Inter-individual differences in the gene content of human gut bacterial species	ERR011211	Healthy	Denmark	FALSE	M	54
PRJEB2054	Zhu et al., 2015: Inter-individual differences in the gene content of human gut bacterial species	ERR011212	Healthy	Denmark	TRUE	F	54
PRJEB2054	Zhu et al., 2015: Inter-individual differences in the gene content of human gut bacterial species	ERR011213	Healthy	Denmark	FALSE	F	54
PRJEB2054	Zhu et al., 2015: Inter-individual differences in the gene content of human gut bacterial species	ERR011214	Healthy	Denmark	TRUE	F	54
PRJEB2054	Zhu et al., 2015: Inter-individual differences in the gene content of human gut bacterial species	ERR011215	Healthy	Denmark	FALSE	F	54
PRJEB2054	Zhu et al., 2015: Inter-individual differences in the gene content of human gut bacterial species	ERR011216	Healthy	Denmark	TRUE	M	59
PRJEB2054	Zhu et al., 2015: Inter-individual differences in the gene content of human gut bacterial species	ERR011217	Healthy	Denmark	FALSE	M	59
PRJEB2054	Zhu et al., 2015: Inter-individual differences in the gene content of human gut bacterial species	ERR011218	Healthy	Denmark	TRUE	M	64
PRJEB2054	Zhu et al., 2015: Inter-individual differences in the gene content of human gut bacterial species	ERR011219	Healthy	Denmark	FALSE	M	64
PRJEB2054	Zhu et al., 2015: Inter-individual differences in the gene content of human gut bacterial species	ERR011220	Healthy	Denmark	TRUE	F	69
PRJEB2054	Zhu et al., 2015: Inter-individual differences in the gene content of human gut bacterial species	ERR011221	Healthy	Denmark	FALSE	F	69
PRJEB2054	Zhu et al., 2015: Inter-individual differences in the gene content of human gut bacterial species	ERR011222	Healthy	Denmark	TRUE	F	49
PRJEB2054	Zhu et al., 2015: Inter-individual differences in the gene content of human gut bacterial species	ERR011223	Healthy	Denmark	FALSE	F	49
PRJEB2054	Zhu et al., 2015: Inter-individual differences in the gene content of human gut bacterial species	ERR011224	Healthy	Denmark	TRUE	M	59
PRJEB2054	Zhu et al., 2015: Inter-individual differences in the gene content of human gut bacterial species	ERR011225	Healthy	Denmark	FALSE	M	59
PRJEB2054	Zhu et al., 2015: Inter-individual differences in the gene content of human gut bacterial species	ERR011226	Healthy	Denmark	TRUE	F	54
PRJEB2054	Zhu et al., 2015: Inter-individual differences in the gene content of human gut bacterial species	ERR011227	Healthy	Denmark	FALSE	F	54
PRJEB2054	Zhu et al., 2015: Inter-individual differences in the gene content of human gut bacterial species	ERR011228	Healthy	Denmark	TRUE	M	59
PRJEB2054	Zhu et al., 2015: Inter-individual differences in the gene content of human gut bacterial species	ERR011229	Healthy	Denmark	FALSE	M	59
PRJEB2054	Zhu et al., 2015: Inter-individual differences in the gene content of human gut bacterial species	ERR011230	Healthy	Denmark	TRUE	F	44
PRJEB2054	Zhu et al., 2015: Inter-individual differences in the gene content of human gut bacterial species	ERR011231	Healthy	Denmark	FALSE	F	44
PRJEB2054	Zhu et al., 2015: Inter-individual differences in the gene content of human gut bacterial species	ERR011232	Healthy	Denmark	TRUE	M	54
PRJEB2054	Zhu et al., 2015: Inter-individual differences in the gene content of human gut bacterial species	ERR011233	Healthy	Denmark	FALSE	M	54
PRJEB2054	Zhu et al., 2015: Inter-individual differences in the gene content of human gut bacterial species	ERR011234	Healthy	Denmark	TRUE	F	54
PRJEB2054	Zhu et al., 2015: Inter-individual differences in the gene content of human gut bacterial species	ERR011235	Healthy	Denmark	FALSE	F	54
PRJEB2054	Zhu et al., 2015: Inter-individual differences in the gene content of human gut bacterial species	ERR011236	Healthy	Denmark	FALSE	F	59
PRJEB2054	Zhu et al., 2015: Inter-individual differences in the gene content of human gut bacterial species	ERR011237	Healthy	Denmark	TRUE	F	59
PRJEB2054	Zhu et al., 2015: Inter-individual differences in the gene content of human gut bacterial species	ERR011238	Healthy	Denmark	FALSE	F	59
PRJEB2054	Zhu et al., 2015: Inter-individual differences in the gene content of human gut bacterial species	ERR011239	Healthy	Denmark	TRUE	M	49
PRJEB2054	Zhu et al., 2015: Inter-individual differences in the gene content of human gut bacterial species	ERR011240	Healthy	Denmark	FALSE	M	49
PRJEB2054	Zhu et al., 2015: Inter-individual differences in the gene content of human gut bacterial species	ERR011241	Healthy	Denmark	TRUE	F	45
PRJEB2054	Zhu et al., 2015: Inter-individual differences in the gene content of human gut bacterial species	ERR011242	Healthy	Denmark	FALSE	F	45
PRJEB2054	Zhu et al., 2015: Inter-individual differences in the gene content of human gut bacterial species	ERR011243	Healthy	Denmark	TRUE	F	64
PRJEB2054	Zhu et al., 2015: Inter-individual differences in the gene content of human gut bacterial species	ERR011244	Healthy	Denmark	FALSE	F	64
PRJEB2054	Zhu et al., 2015: Inter-individual differences in the gene content of human gut bacterial species	ERR011245	Healthy	Denmark	TRUE	M	54
PRJEB2054	Zhu et al., 2015: Inter-individual differences in the gene content of human gut bacterial species	ERR011246	Healthy	Denmark	FALSE	M	54
PRJEB2054	Zhu et al., 2015: Inter-individual differences in the gene content of human gut bacterial species	ERR011247	Healthy	Denmark	TRUE	F	49
PRJEB2054	Zhu et al., 2015: Inter-individual differences in the gene content of human gut bacterial species	ERR011248	Healthy	Denmark	FALSE	F	49
PRJEB2054	Zhu et al., 2015: Inter-individual differences in the gene content of human gut bacterial species	ERR011249	Healthy	Denmark	TRUE	M	64
PRJEB2054	Zhu et al., 2015: Inter-individual differences in the gene content of human gut bacterial species	ERR011250	Healthy	Denmark	FALSE	M	64
PRJEB2054	Zhu et al., 2015: Inter-individual differences in the gene content of human gut bacterial species	ERR011251	Healthy	Denmark	TRUE	F	69
PRJEB2054	Zhu et al., 2015: Inter-individual differences in the gene content of human gut bacterial species	ERR011252	Healthy	Denmark	FALSE	F	69
PRJEB2054	Zhu et al., 2015: Inter-individual differences in the gene content of human gut bacterial species	ERR011253	Healthy	Denmark	TRUE	F	49
PRJEB2054	Zhu et al., 2015: Inter-individual differences in the gene content of human gut bacterial species	ERR011254	Healthy	Denmark	FALSE	F	49
PRJEB2054	Zhu et al., 2015: Inter-individual differences in the gene content of human gut bacterial species	ERR011255	Healthy	Denmark	TRUE	F	49
PRJEB2054	Zhu et al., 2015: Inter-individual differences in the gene content of human gut bacterial species	ERR011256	Healthy	Denmark	FALSE	F	49
PRJEB2054	Zhu et al., 2015: Inter-individual differences in the gene content of human gut bacterial species	ERR011257	Healthy	Denmark	TRUE	F	65
PRJEB2054	Zhu et al., 2015: Inter-individual differences in the gene content of human gut bacterial species	ERR011258	Healthy	Denmark	TRUE	F	65
PRJEB2054	Zhu et al., 2015: Inter-individual differences in the gene content of human gut bacterial species	ERR011259	Healthy	Denmark	TRUE	F	60
PRJEB2054	Zhu et al., 2015: Inter-individual differences in the gene content of human gut bacterial species	ERR011260	Healthy	Denmark	FALSE	F	60
PRJEB2054	Zhu et al., 2015: Inter-individual differences in the gene content of human gut bacterial species	ERR011261	Healthy	Denmark	TRUE	F	50
PRJEB2054	Zhu et al., 2015: Inter-individual differences in the gene content of human gut bacterial species	ERR011262	Healthy	Denmark	FALSE	F	50
PRJEB2054	Zhu et al., 2015: Inter-individual differences in the gene content of human gut bacterial species	ERR011263	Healthy	Denmark	TRUE	F	60
PRJEB2054	Zhu et al., 2015: Inter-individual differences in the gene content of human gut bacterial species	ERR011264	Healthy	Denmark	FALSE	F	60
PRJEB2054	Zhu et al., 2015: Inter-individual differences in the gene content of human gut bacterial species	ERR011265	Healthy	Denmark	TRUE	F	55
PRJEB2054	Zhu et al., 2015: Inter-individual differences in the gene content of human gut bacterial species	ERR011266	Healthy	Denmark	FALSE	F	55
PRJEB2054	Zhu et al., 2015: Inter-individual differences in the gene content of human gut bacterial species	ERR011267	Healthy	Denmark	TRUE	M	64
PRJEB2054	Zhu et al., 2015: Inter-individual differences in the gene content of human gut bacterial species	ERR011268	Healthy	Denmark	FALSE	M	64
PRJEB2054	Zhu et al., 2015: Inter-individual differences in the gene content of human gut bacterial species	ERR011269	Healthy	Denmark	TRUE	F	59
PRJEB2054	Zhu et al., 2015: Inter-individual differences in the gene content of human gut bacterial species	ERR011270	Healthy	Denmark	FALSE	F	59
PRJEB2054	Zhu et al., 2015: Inter-individual differences in the gene content of human gut bacterial species	ERR011271	Healthy	Denmark	TRUE	F	60
PRJEB2054	Zhu et al., 2015: Inter-individual differences in the gene content of human gut bacterial species	ERR011272	Healthy	Denmark	FALSE	F	60
PRJEB2054	Zhu et al., 2015: Inter-individual differences in the gene content of human gut bacterial species	ERR011273	Healthy	Spain	TRUE	M	37
PRJEB2054	Zhu et al., 2015: Inter-individual differences in the gene content of human gut bacterial species	ERR011274	Healthy	Spain	FALSE	M	37
PRJEB2054	Zhu et al., 2015: Inter-individual differences in the gene content of human gut bacterial species	ERR011275	Healthy	Spain	TRUE	F	34
PRJEB2054	Zhu et al., 2015: Inter-individual differences in the gene content of human gut bacterial species	ERR011276	Healthy	Spain	FALSE	F	34
PRJEB2054	Zhu et al., 2015: Inter-individual differences in the gene content of human gut bacterial species	ERR011277	Healthy	Spain	TRUE	M	43
PRJEB2054	Zhu et al., 2015: Inter-individual differences in the gene content of human gut bacterial species	ERR011278	Healthy	Spain	FALSE	M	43
PRJEB2054	Zhu et al., 2015: Inter-individual differences in the gene content of human gut bacterial species	ERR011279	Healthy	Spain	TRUE	F	68
PRJEB2054	Zhu et al., 2015: Inter-individual differences in the gene content of human gut bacterial species	ERR011280	Healthy	Spain	FALSE	F	68
PRJEB2054	Zhu et al., 2015: Inter-individual differences in the gene content of human gut bacterial species	ERR011281	Healthy	Spain	TRUE	M	31
PRJEB2054	Zhu et al., 2015: Inter-individual differences in the gene content of human gut bacterial species	ERR011282	Healthy	Spain	FALSE	M	31
PRJEB2054	Zhu et al., 2015: Inter-individual differences in the gene content of human gut bacterial species	ERR011283	Healthy	Spain	TRUE	M	47
PRJEB2054	Zhu et al., 2015: Inter-individual differences in the gene content of human gut bacterial species	ERR011284	Healthy	Spain	FALSE	M	47
PRJEB2054	Zhu et al., 2015: Inter-individual differences in the gene content of human gut bacterial species	ERR011285	Healthy	Spain	TRUE	F	56
PRJEB2054	Zhu et al., 2015: Inter-individual differences in the gene content of human gut bacterial species	ERR011286	Healthy	Spain	FALSE	F	56
PRJEB2054	Zhu et al., 2015: Inter-individual differences in the gene content of human gut bacterial species	ERR011287	Healthy	Spain	TRUE	M	48
PRJEB2054	Zhu et al., 2015: Inter-individual differences in the gene content of human gut bacterial species	ERR011288	Healthy	Spain	FALSE	M	48
PRJEB2054	Zhu et al., 2015: Inter-individual differences in the gene content of human gut bacterial species	ERR011289	Healthy	Spain	TRUE	M	42
PRJEB2054	Zhu et al., 2015: Inter-individual differences in the gene content of human gut bacterial species	ERR011290	Healthy	Spain	FALSE	M	42
PRJEB2054	Zhu et al., 2015: Inter-individual differences in the gene content of human gut bacterial species	ERR011291	Healthy	Spain	TRUE	F	51
PRJEB2054	Zhu et al., 2015: Inter-individual differences in the gene content of human gut bacterial species	ERR011292	Healthy	Spain	FALSE	F	51
PRJEB2054	Zhu et al., 2015: Inter-individual differences in the gene content of human gut bacterial species	ERR011293	Healthy	Spain	TRUE	F	49
PRJEB2054	Zhu et al., 2015: Inter-individual differences in the gene content of human gut bacterial species	ERR011294	Healthy	Spain	TRUE	F	49
PRJEB2054	Zhu et al., 2015: Inter-individual differences in the gene content of human gut bacterial species	ERR011295	Healthy	Spain	TRUE	M	44
PRJEB2054	Zhu et al., 2015: Inter-individual differences in the gene content of human gut bacterial species	ERR011296	Healthy	Spain	FALSE	M	44
PRJEB2054	Zhu et al., 2015: Inter-individual differences in the gene content of human gut bacterial species	ERR011297	Healthy	Spain	TRUE	F	41
PRJEB2054	Zhu et al., 2015: Inter-individual differences in the gene content of human gut bacterial species	ERR011298	Healthy	Spain	FALSE	F	41
PRJEB2054	Zhu et al., 2015: Inter-individual differences in the gene content of human gut bacterial species	ERR011299	Healthy	Spain	TRUE	F	55
PRJEB2054	Zhu et al., 2015: Inter-individual differences in the gene content of human gut bacterial species	ERR011300	Healthy	Spain	FALSE	F	55
PRJEB2054	Zhu et al., 2015: Inter-individual differences in the gene content of human gut bacterial species	ERR011301	Healthy	Spain	TRUE	F	57
PRJEB2054	Zhu et al., 2015: Inter-individual differences in the gene content of human gut bacterial species	ERR011302	Healthy	Spain	FALSE	F	57
PRJEB2054	Zhu et al., 2015: Inter-individual differences in the gene content of human gut bacterial species	ERR011303	Healthy	Spain	TRUE	F	25
PRJEB2054	Zhu et al., 2015: Inter-individual differences in the gene content of human gut bacterial species	ERR011304	Healthy	Spain	FALSE	F	25
PRJEB2054	Zhu et al., 2015: Inter-individual differences in the gene content of human gut bacterial species	ERR011305	Healthy	Spain	TRUE	F	62
PRJEB2054	Zhu et al., 2015: Inter-individual differences in the gene content of human gut bacterial species	ERR011306	Healthy	Spain	FALSE	F	62
PRJEB2054	Zhu et al., 2015: Inter-individual differences in the gene content of human gut bacterial species	ERR011307	Healthy	Spain	TRUE	F	41
PRJEB2054	Zhu et al., 2015: Inter-individual differences in the gene content of human gut bacterial species	ERR011308	Healthy	Spain	FALSE	F	41
PRJEB2054	Zhu et al., 2015: Inter-individual differences in the gene content of human gut bacterial species	ERR011309	Healthy	Spain	TRUE	M	68
PRJEB2054	Zhu et al., 2015: Inter-individual differences in the gene content of human gut bacterial species	ERR011310	Healthy	Spain	FALSE	M	68
PRJEB2054	Zhu et al., 2015: Inter-individual differences in the gene content of human gut bacterial species	ERR011311	Healthy	Spain	TRUE	F	41
PRJEB2054	Zhu et al., 2015: Inter-individual differences in the gene content of human gut bacterial species	ERR011312	Healthy	Spain	FALSE	F	41
PRJEB2054	Zhu et al., 2015: Inter-individual differences in the gene content of human gut bacterial species	ERR011313	Healthy	Spain	TRUE	F	34
PRJEB2054	Zhu et al., 2015: Inter-individual differences in the gene content of human gut bacterial species	ERR011314	Healthy	Spain	FALSE	F	34
PRJEB2054	Zhu et al., 2015: Inter-individual differences in the gene content of human gut bacterial species	ERR011315	Healthy	Spain	TRUE	M	49
PRJEB2054	Zhu et al., 2015: Inter-individual differences in the gene content of human gut bacterial species	ERR011316	Healthy	Spain	FALSE	M	49
PRJEB2054	Zhu et al., 2015: Inter-individual differences in the gene content of human gut bacterial species	ERR011317	Healthy	Spain	TRUE	F	18
PRJEB2054	Zhu et al., 2015: Inter-individual differences in the gene content of human gut bacterial species	ERR011318	Healthy	Spain	FALSE	F	18
PRJEB2054	Zhu et al., 2015: Inter-individual differences in the gene content of human gut bacterial species	ERR011319	Healthy	Spain	TRUE	F	46
PRJEB2054	Zhu et al., 2015: Inter-individual differences in the gene content of human gut bacterial species	ERR011320	Healthy	Spain	FALSE	F	46
PRJEB2054	Zhu et al., 2015: Inter-individual differences in the gene content of human gut bacterial species	ERR011321	Healthy	Spain	TRUE	F	36
PRJEB2054	Zhu et al., 2015: Inter-individual differences in the gene content of human gut bacterial species	ERR011322	Healthy	Spain	FALSE	F	36
PRJEB2054	Zhu et al., 2015: Inter-individual differences in the gene content of human gut bacterial species	ERR011323	Healthy	Spain	TRUE	M	51
PRJEB2054	Zhu et al., 2015: Inter-individual differences in the gene content of human gut bacterial species	ERR011324	Healthy	Spain	FALSE	M	51
PRJEB2054	Zhu et al., 2015: Inter-individual differences in the gene content of human gut bacterial species	ERR011325	Healthy	Spain	TRUE	F	48
PRJEB2054	Zhu et al., 2015: Inter-individual differences in the gene content of human gut bacterial species	ERR011326	Healthy	Spain	FALSE	F	48
PRJEB2054	Zhu et al., 2015: Inter-individual differences in the gene content of human gut bacterial species	ERR011327	Healthy	Spain	TRUE	M	45
PRJEB2054	Zhu et al., 2015: Inter-individual differences in the gene content of human gut bacterial species	ERR011328	Healthy	Spain	FALSE	M	45
PRJEB2054	Zhu et al., 2015: Inter-individual differences in the gene content of human gut bacterial species	ERR011329	Healthy	Spain	TRUE	F	51
PRJEB2054	Zhu et al., 2015: Inter-individual differences in the gene content of human gut bacterial species	ERR011330	Healthy	Spain	FALSE	F	51
PRJEB2054	Zhu et al., 2015: Inter-individual differences in the gene content of human gut bacterial species	ERR011331	Healthy	Spain	TRUE	F	53
PRJEB2054	Zhu et al., 2015: Inter-individual differences in the gene content of human gut bacterial species	ERR011332	Healthy	Spain	FALSE	F	53
PRJEB2054	Zhu et al., 2015: Inter-individual differences in the gene content of human gut bacterial species	ERR011333	Healthy	Spain	TRUE	F	25
PRJEB2054	Zhu et al., 2015: Inter-individual differences in the gene content of human gut bacterial species	ERR011334	Healthy	Spain	FALSE	F	25
PRJEB2054	Zhu et al., 2015: Inter-individual differences in the gene content of human gut bacterial species	ERR011335	Healthy	Spain	TRUE	F	41
PRJEB2054	Zhu et al., 2015: Inter-individual differences in the gene content of human gut bacterial species	ERR011336	Healthy	Spain	FALSE	F	41
PRJEB2054	Zhu et al., 2015: Inter-individual differences in the gene content of human gut bacterial species	ERR011337	Healthy	Spain	TRUE	F	63
PRJEB2054	Zhu et al., 2015: Inter-individual differences in the gene content of human gut bacterial species	ERR011338	Healthy	Spain	FALSE	F	63
PRJEB2054	Zhu et al., 2015: Inter-individual differences in the gene content of human gut bacterial species	ERR011339	Healthy	Spain	TRUE	F	37
PRJEB2054	Zhu et al., 2015: Inter-individual differences in the gene content of human gut bacterial species	ERR011340	Healthy	Spain	FALSE	F	37
PRJEB2054	Zhu et al., 2015: Inter-individual differences in the gene content of human gut bacterial species	ERR011341	Healthy	Spain	TRUE	M	62
PRJEB2054	Zhu et al., 2015: Inter-individual differences in the gene content of human gut bacterial species	ERR011342	Healthy	Spain	FALSE	M	62
PRJEB2054	Zhu et al., 2015: Inter-individual differences in the gene content of human gut bacterial species	ERR011343	Healthy	Spain	TRUE	F	38
PRJEB2054	Zhu et al., 2015: Inter-individual differences in the gene content of human gut bacterial species	ERR011344	Healthy	Spain	FALSE	F	38
PRJEB2054	Zhu et al., 2015: Inter-individual differences in the gene content of human gut bacterial species	ERR011345	Healthy	Spain	TRUE	F	19
PRJEB2054	Zhu et al., 2015: Inter-individual differences in the gene content of human gut bacterial species	ERR011346	Healthy	Spain	FALSE	F	19
PRJEB2054	Zhu et al., 2015: Inter-individual differences in the gene content of human gut bacterial species	ERR011347	Healthy	Spain	TRUE	M	22
PRJEB2054	Zhu et al., 2015: Inter-individual differences in the gene content of human gut bacterial species	ERR011348	Healthy	Spain	FALSE	M	22
PRJEB2054	Zhu et al., 2015: Inter-individual differences in the gene content of human gut bacterial species	ERR011349	Healthy	Spain	TRUE	M	32
PRJEB2054	Zhu et al., 2015: Inter-individual differences in the gene content of human gut bacterial species	ERR011350	Healthy	Spain	FALSE	M	32
PRJEB20800	Slizovskiy et al., 2020: Mobilization of Antibiotic Resistance: Are Current Approaches for Colocalizing Resistomes and Mobilomes Useful?	ERR1995211	Healthy	Denmark	TRUE	M	NA
PRJEB20800	Slizovskiy et al., 2020: Mobilization of Antibiotic Resistance: Are Current Approaches for Colocalizing Resistomes and Mobilomes Useful?	ERR1995215	Healthy	Denmark	TRUE	M	NA
PRJEB20800	Slizovskiy et al., 2020: Mobilization of Antibiotic Resistance: Are Current Approaches for Colocalizing Resistomes and Mobilomes Useful?	ERR1995220	Healthy	Denmark	FALSE	M	NA
PRJEB20800	Slizovskiy et al., 2020: Mobilization of Antibiotic Resistance: Are Current Approaches for Colocalizing Resistomes and Mobilomes Useful?	ERR1995225	Healthy	Denmark	FALSE	M	NA
PRJEB20800	Slizovskiy et al., 2020: Mobilization of Antibiotic Resistance: Are Current Approaches for Colocalizing Resistomes and Mobilomes Useful?	ERR1995229	Healthy	Denmark	TRUE	M	NA
PRJEB20800	Slizovskiy et al., 2020: Mobilization of Antibiotic Resistance: Are Current Approaches for Colocalizing Resistomes and Mobilomes Useful?	ERR1995234	Healthy	Denmark	TRUE	M	NA
PRJEB20800	Slizovskiy et al., 2020: Mobilization of Antibiotic Resistance: Are Current Approaches for Colocalizing Resistomes and Mobilomes Useful?	ERR1995239	Healthy	Denmark	FALSE	M	NA
[truncated: 5,803 more rows]

## Sheet: Genomes (TS2)
Suppplementary Table S2. Genomes metadata
Genome	Source	HumGut	Sample_accession	Study_accession	FTP_download
GCF_000003135.1_ASM313v1	RefSeq	TRUE	SAMN00001475	PRJNA224116	ftp://ftp.ncbi.nlm.nih.gov/genomes/all/GCF/000/003/135/GCF_000003135.1_ASM313v1
GCF_000003215.1_ASM321v1	RefSeq	TRUE	SAMN02470531	PRJNA224116	ftp://ftp.ncbi.nlm.nih.gov/genomes/all/GCF/000/003/215/GCF_000003215.1_ASM321v1
GCF_000003645.1_ASM364v1	RefSeq	FALSE	SAMN00717290	PRJNA224116	ftp://ftp.ncbi.nlm.nih.gov/genomes/all/GCF/000/003/645/GCF_000003645.1_ASM364v1
GCF_000003925.1_ASM392v1	RefSeq	FALSE	SAMN00727646	PRJNA224116	ftp://ftp.ncbi.nlm.nih.gov/genomes/all/GCF/000/003/925/GCF_000003925.1_ASM392v1
GCF_000003955.1_ASM395v1	RefSeq	FALSE	SAMN00727677	PRJNA224116	ftp://ftp.ncbi.nlm.nih.gov/genomes/all/GCF/000/003/955/GCF_000003955.1_ASM395v1
GCF_000005825.2_ASM582v2	RefSeq	FALSE	SAMN02603086	PRJNA224116	ftp://ftp.ncbi.nlm.nih.gov/genomes/all/GCF/000/005/825/GCF_000005825.2_ASM582v2
GCF_000005845.2_ASM584v2	RefSeq	TRUE	SAMN02604091	PRJNA57779	ftp://ftp.ncbi.nlm.nih.gov/genomes/all/GCF/000/005/845/GCF_000005845.2_ASM584v2
GCF_000006175.1_ASM617v2	RefSeq	FALSE	SAMN00000040	PRJNA224116	ftp://ftp.ncbi.nlm.nih.gov/genomes/all/GCF/000/006/175/GCF_000006175.1_ASM617v2
GCF_000006605.1_ASM660v1	RefSeq	FALSE	SAMEA3283089	PRJNA224116	ftp://ftp.ncbi.nlm.nih.gov/genomes/all/GCF/000/006/605/GCF_000006605.1_ASM660v1
GCF_000006625.1_ASM662v1	RefSeq	FALSE	SAMN02604098	PRJNA224116	ftp://ftp.ncbi.nlm.nih.gov/genomes/all/GCF/000/006/625/GCF_000006625.1_ASM662v1
GCF_000006645.1_ASM664v1	RefSeq	FALSE	SAMN02604093	PRJNA224116	ftp://ftp.ncbi.nlm.nih.gov/genomes/all/GCF/000/006/645/GCF_000006645.1_ASM664v1
GCF_000006665.1_ASM666v1	RefSeq	TRUE	SAMN02604092	PRJNA224116	ftp://ftp.ncbi.nlm.nih.gov/genomes/all/GCF/000/006/665/GCF_000006665.1_ASM666v1
GCF_000006685.1_ASM668v1	RefSeq	FALSE	SAMN02603994	PRJNA224116	ftp://ftp.ncbi.nlm.nih.gov/genomes/all/GCF/000/006/685/GCF_000006685.1_ASM668v1
GCF_000006725.1_ASM672v1	RefSeq	FALSE	SAMN02603773	PRJNA224116	ftp://ftp.ncbi.nlm.nih.gov/genomes/all/GCF/000/006/725/GCF_000006725.1_ASM672v1
GCF_000006745.1_ASM674v1	RefSeq	FALSE	SAMN02603969	PRJNA224116	ftp://ftp.ncbi.nlm.nih.gov/genomes/all/GCF/000/006/745/GCF_000006745.1_ASM674v1
GCF_000006765.1_ASM676v1	RefSeq	TRUE	SAMN02603714	PRJNA57945	ftp://ftp.ncbi.nlm.nih.gov/genomes/all/GCF/000/006/765/GCF_000006765.1_ASM676v1
GCF_000006785.2_ASM678v2	RefSeq	FALSE	SAMN02604089	PRJNA224116	ftp://ftp.ncbi.nlm.nih.gov/genomes/all/GCF/000/006/785/GCF_000006785.2_ASM678v2
GCF_000006805.1_ASM680v1	RefSeq	FALSE	SAMN02604216	PRJNA224116	ftp://ftp.ncbi.nlm.nih.gov/genomes/all/GCF/000/006/805/GCF_000006805.1_ASM680v1
GCF_000006825.1_ASM682v1	RefSeq	FALSE	SAMN02604085	PRJNA224116	ftp://ftp.ncbi.nlm.nih.gov/genomes/all/GCF/000/006/825/GCF_000006825.1_ASM682v1
GCF_000006845.1_ASM684v1	RefSeq	FALSE	SAMN02604088	PRJNA224116	ftp://ftp.ncbi.nlm.nih.gov/genomes/all/GCF/000/006/845/GCF_000006845.1_ASM684v1
GCF_000006865.1_ASM686v1	RefSeq	TRUE	SAMN02603339	PRJNA224116	ftp://ftp.ncbi.nlm.nih.gov/genomes/all/GCF/000/006/865/GCF_000006865.1_ASM686v1
GCF_000006885.1_ASM688v1	RefSeq	TRUE	SAMN02604002	PRJNA224116	ftp://ftp.ncbi.nlm.nih.gov/genomes/all/GCF/000/006/885/GCF_000006885.1_ASM688v1
GCF_000006905.1_ASM690v1	RefSeq	FALSE	SAMN02604005	PRJNA224116	ftp://ftp.ncbi.nlm.nih.gov/genomes/all/GCF/000/006/905/GCF_000006905.1_ASM690v1
GCF_000006925.2_ASM692v2	RefSeq	TRUE	SAMN02603599	PRJNA62907	ftp://ftp.ncbi.nlm.nih.gov/genomes/all/GCF/000/006/925/GCF_000006925.2_ASM692v2
GCF_000006945.2_ASM694v2	RefSeq	FALSE	SAMN02604315	PRJNA57799	ftp://ftp.ncbi.nlm.nih.gov/genomes/all/GCF/000/006/945/GCF_000006945.2_ASM694v2
GCF_000006965.1_ASM696v1	RefSeq	FALSE	SAMEA3283068	PRJNA224116	ftp://ftp.ncbi.nlm.nih.gov/genomes/all/GCF/000/006/965/GCF_000006965.1_ASM696v1
GCF_000006985.1_ASM698v1	RefSeq	FALSE	SAMN02604006	PRJNA224116	ftp://ftp.ncbi.nlm.nih.gov/genomes/all/GCF/000/006/985/GCF_000006985.1_ASM698v1
GCF_000007005.1_ASM700v1	RefSeq	FALSE	SAMN02603227	PRJNA224116	ftp://ftp.ncbi.nlm.nih.gov/genomes/all/GCF/000/007/005/GCF_000007005.1_ASM700v1
GCF_000007025.1_ASM702v1	RefSeq	FALSE	SAMN02603141	PRJNA224116	ftp://ftp.ncbi.nlm.nih.gov/genomes/all/GCF/000/007/025/GCF_000007025.1_ASM702v1
GCF_000007045.1_ASM704v1	RefSeq	TRUE	SAMN02603218	PRJNA224116	ftp://ftp.ncbi.nlm.nih.gov/genomes/all/GCF/000/007/045/GCF_000007045.1_ASM704v1
GCF_000007065.1_ASM706v1	RefSeq	FALSE	SAMN02603290	PRJNA224116	ftp://ftp.ncbi.nlm.nih.gov/genomes/all/GCF/000/007/065/GCF_000007065.1_ASM706v1
GCF_000007085.1_ASM708v1	RefSeq	FALSE	SAMN02603009	PRJNA224116	ftp://ftp.ncbi.nlm.nih.gov/genomes/all/GCF/000/007/085/GCF_000007085.1_ASM708v1
GCF_000007105.1_ASM710v1	RefSeq	FALSE	SAMN02603579	PRJNA224116	ftp://ftp.ncbi.nlm.nih.gov/genomes/all/GCF/000/007/105/GCF_000007105.1_ASM710v1
GCF_000007125.1_ASM712v1	RefSeq	FALSE	SAMN02603416	PRJNA224116	ftp://ftp.ncbi.nlm.nih.gov/genomes/all/GCF/000/007/125/GCF_000007125.1_ASM712v1
GCF_000007145.1_ASM714v1	RefSeq	FALSE	SAMN02603845	PRJNA224116	ftp://ftp.ncbi.nlm.nih.gov/genomes/all/GCF/000/007/145/GCF_000007145.1_ASM714v1
GCF_000007165.1_ASM716v1	RefSeq	TRUE	SAMN02603846	PRJNA224116	ftp://ftp.ncbi.nlm.nih.gov/genomes/all/GCF/000/007/165/GCF_000007165.1_ASM716v1
GCF_000007185.1_ASM718v1	RefSeq	FALSE	SAMN02603235	PRJNA224116	ftp://ftp.ncbi.nlm.nih.gov/genomes/all/GCF/000/007/185/GCF_000007185.1_ASM718v1
GCF_000007205.1_ASM720v1	RefSeq	FALSE	SAMN02602979	PRJNA224116	ftp://ftp.ncbi.nlm.nih.gov/genomes/all/GCF/000/007/205/GCF_000007205.1_ASM720v1
GCF_000007225.1_ASM722v1	RefSeq	FALSE	SAMN02604075	PRJNA224116	ftp://ftp.ncbi.nlm.nih.gov/genomes/all/GCF/000/007/225/GCF_000007225.1_ASM722v1
GCF_000007245.1_ASM724v1	RefSeq	FALSE	SAMN02603844	PRJNA224116	ftp://ftp.ncbi.nlm.nih.gov/genomes/all/GCF/000/007/245/GCF_000007245.1_ASM724v1
GCF_000007265.1_ASM726v1	RefSeq	TRUE	SAMN02604013	PRJNA224116	ftp://ftp.ncbi.nlm.nih.gov/genomes/all/GCF/000/007/265/GCF_000007265.1_ASM726v1
GCF_000007285.1_ASM728v1	RefSeq	FALSE	SAMN02603495	PRJNA224116	ftp://ftp.ncbi.nlm.nih.gov/genomes/all/GCF/000/007/285/GCF_000007285.1_ASM728v1
GCF_000007305.1_ASM730v1	RefSeq	FALSE	SAMN02604284	PRJNA224116	ftp://ftp.ncbi.nlm.nih.gov/genomes/all/GCF/000/007/305/GCF_000007305.1_ASM730v1
GCF_000007345.1_ASM734v1	RefSeq	FALSE	SAMN03081414	PRJNA224116	ftp://ftp.ncbi.nlm.nih.gov/genomes/all/GCF/000/007/345/GCF_000007345.1_ASM734v1
GCF_000007365.1_ASM736v1	RefSeq	FALSE	SAMN02604269	PRJNA224116	ftp://ftp.ncbi.nlm.nih.gov/genomes/all/GCF/000/007/365/GCF_000007365.1_ASM736v1
GCF_000007405.1_ASM740v1	RefSeq	TRUE	SAMN02604096	PRJNA224116	ftp://ftp.ncbi.nlm.nih.gov/genomes/all/GCF/000/007/405/GCF_000007405.1_ASM740v1
GCF_000007425.1_ASM742v1	RefSeq	FALSE	SAMN02603496	PRJNA224116	ftp://ftp.ncbi.nlm.nih.gov/genomes/all/GCF/000/007/425/GCF_000007425.1_ASM742v1
GCF_000007445.1_ASM744v1	RefSeq	TRUE	SAMN02604094	PRJNA224116	ftp://ftp.ncbi.nlm.nih.gov/genomes/all/GCF/000/007/445/GCF_000007445.1_ASM744v1
GCF_000007465.2_ASM746v2	RefSeq	TRUE	SAMN02604090	PRJNA224116	ftp://ftp.ncbi.nlm.nih.gov/genomes/all/GCF/000/007/465/GCF_000007465.2_ASM746v2
GCF_000007485.1_ASM748v1	RefSeq	FALSE	SAMN02603248	PRJNA224116	ftp://ftp.ncbi.nlm.nih.gov/genomes/all/GCF/000/007/485/GCF_000007485.1_ASM748v1
GCF_000007505.1_ASM750v1	RefSeq	FALSE	SAMN02603682	PRJNA224116	ftp://ftp.ncbi.nlm.nih.gov/genomes/all/GCF/000/007/505/GCF_000007505.1_ASM750v1
GCF_000007525.1_ASM752v1	RefSeq	TRUE	SAMN02603675	PRJNA224116	ftp://ftp.ncbi.nlm.nih.gov/genomes/all/GCF/000/007/525/GCF_000007525.1_ASM752v1
GCF_000007545.1_ASM754v1	RefSeq	FALSE	SAMN02604095	PRJNA224116	ftp://ftp.ncbi.nlm.nih.gov/genomes/all/GCF/000/007/545/GCF_000007545.1_ASM754v1
GCF_000007565.2_ASM756v2	RefSeq	FALSE	SAMN02603999	PRJNA224116	ftp://ftp.ncbi.nlm.nih.gov/genomes/all/GCF/000/007/565/GCF_000007565.2_ASM756v2
GCF_000007585.1_ASM758v1	RefSeq	TRUE	SAMN02603720	PRJNA224116	ftp://ftp.ncbi.nlm.nih.gov/genomes/all/GCF/000/007/585/GCF_000007585.1_ASM758v1
GCF_000007605.1_ASM760v1	RefSeq	FALSE	SAMN02603993	PRJNA224116	ftp://ftp.ncbi.nlm.nih.gov/genomes/all/GCF/000/007/605/GCF_000007605.1_ASM760v1
GCF_000007625.1_ASM762v1	RefSeq	FALSE	SAMN02603289	PRJNA224116	ftp://ftp.ncbi.nlm.nih.gov/genomes/all/GCF/000/007/625/GCF_000007625.1_ASM762v1
GCF_000007645.1_ASM764v1	RefSeq	TRUE	SAMN02603126	PRJNA224116	ftp://ftp.ncbi.nlm.nih.gov/genomes/all/GCF/000/007/645/GCF_000007645.1_ASM764v1
GCF_000007665.1_ASM766v1	RefSeq	FALSE	SAMN02603772	PRJNA224116	ftp://ftp.ncbi.nlm.nih.gov/genomes/all/GCF/000/007/665/GCF_000007665.1_ASM766v1
GCF_000007685.1_ASM768v1	RefSeq	FALSE	SAMN02603847	PRJNA224116	ftp://ftp.ncbi.nlm.nih.gov/genomes/all/GCF/000/007/685/GCF_000007685.1_ASM768v1
GCF_000007705.1_ASM770v1	RefSeq	FALSE	SAMN02603528	PRJNA224116	ftp://ftp.ncbi.nlm.nih.gov/genomes/all/GCF/000/007/705/GCF_000007705.1_ASM770v1
GCF_000007725.1_ASM772v1	RefSeq	FALSE	SAMN02604289	PRJNA224116	ftp://ftp.ncbi.nlm.nih.gov/genomes/all/GCF/000/007/725/GCF_000007725.1_ASM772v1
GCF_000007745.1_ASM774v1	RefSeq	FALSE	SAMN02603473	PRJNA224116	ftp://ftp.ncbi.nlm.nih.gov/genomes/all/GCF/000/007/745/GCF_000007745.1_ASM774v1
GCF_000007765.2_ASM776v2	RefSeq	FALSE	SAMN02603970	PRJNA57631	ftp://ftp.ncbi.nlm.nih.gov/genomes/all/GCF/000/007/765/GCF_000007765.2_ASM776v2
GCF_000007785.1_ASM778v1	RefSeq	TRUE	SAMN02603978	PRJNA224116	ftp://ftp.ncbi.nlm.nih.gov/genomes/all/GCF/000/007/785/GCF_000007785.1_ASM778v1
GCF_000007805.1_ASM780v1	RefSeq	FALSE	SAMN02604017	PRJNA224116	ftp://ftp.ncbi.nlm.nih.gov/genomes/all/GCF/000/007/805/GCF_000007805.1_ASM780v1
GCF_000007825.1_ASM782v1	RefSeq	FALSE	SAMN02603340	PRJNA224116	ftp://ftp.ncbi.nlm.nih.gov/genomes/all/GCF/000/007/825/GCF_000007825.1_ASM782v1
GCF_000007845.1_ASM784v1	RefSeq	FALSE	SAMN02603432	PRJNA224116	ftp://ftp.ncbi.nlm.nih.gov/genomes/all/GCF/000/007/845/GCF_000007845.1_ASM784v1
GCF_000007865.1_ASM786v1	RefSeq	FALSE	SAMN02604086	PRJNA224116	ftp://ftp.ncbi.nlm.nih.gov/genomes/all/GCF/000/007/865/GCF_000007865.1_ASM786v1
GCF_000007885.1_ASM788v1	RefSeq	FALSE	SAMN02602970	PRJNA224116	ftp://ftp.ncbi.nlm.nih.gov/genomes/all/GCF/000/007/885/GCF_000007885.1_ASM788v1
GCF_000007905.1_ASM790v1	RefSeq	FALSE	SAMN02604097	PRJNA224116	ftp://ftp.ncbi.nlm.nih.gov/genomes/all/GCF/000/007/905/GCF_000007905.1_ASM790v1
GCF_000007925.1_ASM792v1	RefSeq	FALSE	SAMN02603142	PRJNA224116	ftp://ftp.ncbi.nlm.nih.gov/genomes/all/GCF/000/007/925/GCF_000007925.1_ASM792v1
GCF_000007945.1_ASM794v1	RefSeq	FALSE	SAMN02604087	PRJNA224116	ftp://ftp.ncbi.nlm.nih.gov/genomes/all/GCF/000/007/945/GCF_000007945.1_ASM794v1
GCF_000007985.2_ASM798v2	RefSeq	FALSE	SAMN02603989	PRJNA224116	ftp://ftp.ncbi.nlm.nih.gov/genomes/all/GCF/000/007/985/GCF_000007985.2_ASM798v2
GCF_000008005.1_ASM800v1	RefSeq	FALSE	SAMN02603979	PRJNA224116	ftp://ftp.ncbi.nlm.nih.gov/genomes/all/GCF/000/008/005/GCF_000008005.1_ASM800v1
GCF_000008025.1_ASM802v1	RefSeq	FALSE	SAMN02604000	PRJNA224116	ftp://ftp.ncbi.nlm.nih.gov/genomes/all/GCF/000/008/025/GCF_000008025.1_ASM802v1
GCF_000008045.1_ASM804v1	RefSeq	FALSE	SAMN02603327	PRJNA224116	ftp://ftp.ncbi.nlm.nih.gov/genomes/all/GCF/000/008/045/GCF_000008045.1_ASM804v1
GCF_000008065.1_ASM806v1	RefSeq	TRUE	SAMN02603676	PRJNA224116	ftp://ftp.ncbi.nlm.nih.gov/genomes/all/GCF/000/008/065/GCF_000008065.1_ASM806v1
GCF_000008105.1_ASM810v1	RefSeq	FALSE	SAMN02603109	PRJNA224116	ftp://ftp.ncbi.nlm.nih.gov/genomes/all/GCF/000/008/105/GCF_000008105.1_ASM810v1
GCF_000008125.1_ASM812v1	RefSeq	FALSE	SAMN02603291	PRJNA224116	ftp://ftp.ncbi.nlm.nih.gov/genomes/all/GCF/000/008/125/GCF_000008125.1_ASM812v1
GCF_000008145.1_ASM814v1	RefSeq	FALSE	SAMN02604220	PRJNA224116	ftp://ftp.ncbi.nlm.nih.gov/genomes/all/GCF/000/008/145/GCF_000008145.1_ASM814v1
GCF_000008165.1_ASM816v1	RefSeq	FALSE	SAMN02598266	PRJNA224116	ftp://ftp.ncbi.nlm.nih.gov/genomes/all/GCF/000/008/165/GCF_000008165.1_ASM816v1
GCF_000008185.1_ASM818v1	RefSeq	FALSE	SAMN02603967	PRJNA224116	ftp://ftp.ncbi.nlm.nih.gov/genomes/all/GCF/000/008/185/GCF_000008185.1_ASM818v1
GCF_000008205.1_ASM820v1	RefSeq	FALSE	SAMN02603526	PRJNA224116	ftp://ftp.ncbi.nlm.nih.gov/genomes/all/GCF/000/008/205/GCF_000008205.1_ASM820v1
GCF_000008225.1_ASM822v1	RefSeq	FALSE	SAMN02603525	PRJNA224116	ftp://ftp.ncbi.nlm.nih.gov/genomes/all/GCF/000/008/225/GCF_000008225.1_ASM822v1
GCF_000008245.1_ASM824v1	RefSeq	FALSE	SAMN02603527	PRJNA224116	ftp://ftp.ncbi.nlm.nih.gov/genomes/all/GCF/000/008/245/GCF_000008245.1_ASM824v1
GCF_000008265.1_ASM826v1	RefSeq	FALSE	SAMN02603345	PRJNA224116	ftp://ftp.ncbi.nlm.nih.gov/genomes/all/GCF/000/008/265/GCF_000008265.1_ASM826v1
GCF_000008285.1_ASM828v1	RefSeq	FALSE	SAMN02603980	PRJNA224116	ftp://ftp.ncbi.nlm.nih.gov/genomes/all/GCF/000/008/285/GCF_000008285.1_ASM828v1
GCF_000008305.1_ASM830v1	RefSeq	FALSE	SAMN03081416	PRJNA224116	ftp://ftp.ncbi.nlm.nih.gov/genomes/all/GCF/000/008/305/GCF_000008305.1_ASM830v1
GCF_000008325.1_ASM832v1	RefSeq	FALSE	SAMN02603968	PRJNA224116	ftp://ftp.ncbi.nlm.nih.gov/genomes/all/GCF/000/008/325/GCF_000008325.1_ASM832v1
GCF_000008345.1_ASM834v1	RefSeq	TRUE	SAMN02603281	PRJNA224116	ftp://ftp.ncbi.nlm.nih.gov/genomes/all/GCF/000/008/345/GCF_000008345.1_ASM834v1
GCF_000008365.1_ASM836v1	RefSeq	FALSE	SAMN03081417	PRJNA224116	ftp://ftp.ncbi.nlm.nih.gov/genomes/all/GCF/000/008/365/GCF_000008365.1_ASM836v1
GCF_000008385.1_ASM838v1	RefSeq	FALSE	SAMN02603678	PRJNA224116	ftp://ftp.ncbi.nlm.nih.gov/genomes/all/GCF/000/008/385/GCF_000008385.1_ASM838v1
GCF_000008405.1_ASM840v1	RefSeq	FALSE	SAMN02603423	PRJNA224116	ftp://ftp.ncbi.nlm.nih.gov/genomes/all/GCF/000/008/405/GCF_000008405.1_ASM840v1
GCF_000008425.1_ASM842v1	RefSeq	TRUE	SAMN02603292	PRJNA224116	ftp://ftp.ncbi.nlm.nih.gov/genomes/all/GCF/000/008/425/GCF_000008425.1_ASM842v1
GCF_000008445.1_ASM844v1	RefSeq	FALSE	SAMN02603433	PRJNA224116	ftp://ftp.ncbi.nlm.nih.gov/genomes/all/GCF/000/008/445/GCF_000008445.1_ASM844v1
GCF_000008465.1_ASM846v1	RefSeq	FALSE	SAMN02604184	PRJNA224116	ftp://ftp.ncbi.nlm.nih.gov/genomes/all/GCF/000/008/465/GCF_000008465.1_ASM846v1
GCF_000008485.1_ASM848v1	RefSeq	FALSE	SAMN02603156	PRJNA224116	ftp://ftp.ncbi.nlm.nih.gov/genomes/all/GCF/000/008/485/GCF_000008485.1_ASM848v1
GCF_000008505.1_ASM850v1	RefSeq	FALSE	SAMN02598265	PRJNA224116	ftp://ftp.ncbi.nlm.nih.gov/genomes/all/GCF/000/008/505/GCF_000008505.1_ASM850v1
GCF_000008525.1_ASM852v1	RefSeq	FALSE	SAMN02603995	PRJNA224116	ftp://ftp.ncbi.nlm.nih.gov/genomes/all/GCF/000/008/525/GCF_000008525.1_ASM852v1
GCF_000008545.1_ASM854v1	RefSeq	FALSE	SAMN02603986	PRJNA224116	ftp://ftp.ncbi.nlm.nih.gov/genomes/all/GCF/000/008/545/GCF_000008545.1_ASM854v1
GCF_000008565.1_ASM856v1	RefSeq	FALSE	SAMN02603976	PRJNA224116	ftp://ftp.ncbi.nlm.nih.gov/genomes/all/GCF/000/008/565/GCF_000008565.1_ASM856v1
GCF_000008585.1_ASM858v1	RefSeq	FALSE	SAMN02603992	PRJNA224116	ftp://ftp.ncbi.nlm.nih.gov/genomes/all/GCF/000/008/585/GCF_000008585.1_ASM858v1
GCF_000008605.1_ASM860v1	RefSeq	FALSE	SAMN02604348	PRJNA224116	ftp://ftp.ncbi.nlm.nih.gov/genomes/all/GCF/000/008/605/GCF_000008605.1_ASM860v1
GCF_000008625.1_ASM862v1	RefSeq	FALSE	SAMN02603207	PRJNA224116	ftp://ftp.ncbi.nlm.nih.gov/genomes/all/GCF/000/008/625/GCF_000008625.1_ASM862v1
GCF_000008645.1_ASM864v1	RefSeq	FALSE	SAMN02603244	PRJNA224116	ftp://ftp.ncbi.nlm.nih.gov/genomes/all/GCF/000/008/645/GCF_000008645.1_ASM864v1
GCF_000008665.1_ASM866v1	RefSeq	FALSE	SAMN02603985	PRJNA224116	ftp://ftp.ncbi.nlm.nih.gov/genomes/all/GCF/000/008/665/GCF_000008665.1_ASM866v1
GCF_000008685.2_ASM868v2	RefSeq	FALSE	SAMN02603966	PRJNA224116	ftp://ftp.ncbi.nlm.nih.gov/genomes/all/GCF/000/008/685/GCF_000008685.2_ASM868v2
GCF_000008725.1_ASM872v1	RefSeq	FALSE	SAMN02603114	PRJNA57637	ftp://ftp.ncbi.nlm.nih.gov/genomes/all/GCF/000/008/725/GCF_000008725.1_ASM872v1
GCF_000008745.1_ASM874v1	RefSeq	FALSE	SAMN02603115	PRJNA224116	ftp://ftp.ncbi.nlm.nih.gov/genomes/all/GCF/000/008/745/GCF_000008745.1_ASM874v1
GCF_000008765.1_ASM876v1	RefSeq	FALSE	SAMN02603243	PRJNA224116	ftp://ftp.ncbi.nlm.nih.gov/genomes/all/GCF/000/008/765/GCF_000008765.1_ASM876v1
GCF_000008785.1_ASM878v1	RefSeq	FALSE	SAMN02602990	PRJNA224116	ftp://ftp.ncbi.nlm.nih.gov/genomes/all/GCF/000/008/785/GCF_000008785.1_ASM878v1
GCF_000008805.1_ASM880v1	RefSeq	FALSE	SAMN02603997	PRJNA224116	ftp://ftp.ncbi.nlm.nih.gov/genomes/all/GCF/000/008/805/GCF_000008805.1_ASM880v1
GCF_000008865.2_ASM886v2	RefSeq	TRUE	SAMN01911278	PRJNA57781	ftp://ftp.ncbi.nlm.nih.gov/genomes/all/GCF/000/008/865/GCF_000008865.2_ASM886v2
GCF_000008925.1_ASM892v1	RefSeq	TRUE	SAMN02604111	PRJNA224116	ftp://ftp.ncbi.nlm.nih.gov/genomes/all/GCF/000/008/925/GCF_000008925.1_ASM892v1
GCF_000008945.1_ASM894v1	RefSeq	TRUE	SAMN02603512	PRJNA224116	ftp://ftp.ncbi.nlm.nih.gov/genomes/all/GCF/000/008/945/GCF_000008945.1_ASM894v1
GCF_000008985.1_ASM898v1	RefSeq	FALSE	SAMEA3138185	PRJNA224116	ftp://ftp.ncbi.nlm.nih.gov/genomes/all/GCF/000/008/985/GCF_000008985.1_ASM898v1
GCF_000009005.1_ASM900v1	RefSeq	TRUE	SAMEA3138186	PRJNA224116	ftp://ftp.ncbi.nlm.nih.gov/genomes/all/GCF/000/009/005/GCF_000009005.1_ASM900v1
GCF_000009025.1_ASM902v1	RefSeq	FALSE	SAMEA3138187	PRJNA224116	ftp://ftp.ncbi.nlm.nih.gov/genomes/all/GCF/000/009/025/GCF_000009025.1_ASM902v1
GCF_000009045.1_ASM904v1	RefSeq	TRUE	SAMEA3138188	PRJNA57675	ftp://ftp.ncbi.nlm.nih.gov/genomes/all/GCF/000/009/045/GCF_000009045.1_ASM904v1
GCF_000009065.1_ASM906v1	RefSeq	FALSE	SAMEA1705942	PRJNA224116	ftp://ftp.ncbi.nlm.nih.gov/genomes/all/GCF/000/009/065/GCF_000009065.1_ASM906v1
GCF_000009085.1_ASM908v1	RefSeq	TRUE	SAMEA1705929	PRJNA57587	ftp://ftp.ncbi.nlm.nih.gov/genomes/all/GCF/000/009/085/GCF_000009085.1_ASM908v1
GCF_000009105.1_ASM910v1	RefSeq	FALSE	SAMEA1705949	PRJNA224116	ftp://ftp.ncbi.nlm.nih.gov/genomes/all/GCF/000/009/105/GCF_000009105.1_ASM910v1
GCF_000009125.1_ASM912v1	RefSeq	FALSE	SAMEA3138192	PRJNA224116	ftp://ftp.ncbi.nlm.nih.gov/genomes/all/GCF/000/009/125/GCF_000009125.1_ASM912v1
GCF_000009145.1_ASM914v1	RefSeq	FALSE	SAMEA3138193	PRJNA224116	ftp://ftp.ncbi.nlm.nih.gov/genomes/all/GCF/000/009/145/GCF_000009145.1_ASM914v1
GCF_000009165.1_ASM916v1	RefSeq	FALSE	SAMEA3138194	PRJNA224116	ftp://ftp.ncbi.nlm.nih.gov/genomes/all/GCF/000/009/165/GCF_000009165.1_ASM916v1
GCF_000009185.1_ASM918v1	RefSeq	FALSE	SAMEA3138195	PRJNA224116	ftp://ftp.ncbi.nlm.nih.gov/genomes/all/GCF/000/009/185/GCF_000009185.1_ASM918v1
GCF_000009205.2_ASM920v2	RefSeq	TRUE	SAMEA1705932	PRJNA224116	ftp://ftp.ncbi.nlm.nih.gov/genomes/all/GCF/000/009/205/GCF_000009205.2_ASM920v2
GCF_000009225.2_ASM922v1	RefSeq	FALSE	SAMEA2272316	PRJNA224116	ftp://ftp.ncbi.nlm.nih.gov/genomes/all/GCF/000/009/225/GCF_000009225.2_ASM922v1
GCF_000009245.1_ASM924v1	RefSeq	FALSE	SAMEA3138197	PRJNA224116	ftp://ftp.ncbi.nlm.nih.gov/genomes/all/GCF/000/009/245/GCF_000009245.1_ASM924v1
GCF_000009265.1_ASM926v1	RefSeq	FALSE	SAMEA1705944	PRJNA224116	ftp://ftp.ncbi.nlm.nih.gov/genomes/all/GCF/000/009/265/GCF_000009265.1_ASM926v1
GCF_000009285.1_ASM928v2	RefSeq	FALSE	SAMEA3283071	PRJNA224116	ftp://ftp.ncbi.nlm.nih.gov/genomes/all/GCF/000/009/285/GCF_000009285.1_ASM928v2
GCF_000009305.1_ASM930v1	RefSeq	FALSE	SAMEA3138199	PRJNA224116	ftp://ftp.ncbi.nlm.nih.gov/genomes/all/GCF/000/009/305/GCF_000009305.1_ASM930v1
GCF_000009325.1_ASM932v1	RefSeq	FALSE	SAMEA3138200	PRJNA224116	ftp://ftp.ncbi.nlm.nih.gov/genomes/all/GCF/000/009/325/GCF_000009325.1_ASM932v1
GCF_000009345.1_ASM934v1	RefSeq	FALSE	SAMEA1705958	PRJNA224116	ftp://ftp.ncbi.nlm.nih.gov/genomes/all/GCF/000/009/345/GCF_000009345.1_ASM934v1
GCF_000009365.1_ASM936v1	RefSeq	FALSE	SAMEA3138202	PRJNA224116	ftp://ftp.ncbi.nlm.nih.gov/genomes/all/GCF/000/009/365/GCF_000009365.1_ASM936v1
GCF_000009385.1_ASM938v1	RefSeq	FALSE	SAMEA1705956	PRJNA224116	ftp://ftp.ncbi.nlm.nih.gov/genomes/all/GCF/000/009/385/GCF_000009385.1_ASM938v1
GCF_000009405.1_ASM940v1	RefSeq	FALSE	SAMEA2272563	PRJNA224116	ftp://ftp.ncbi.nlm.nih.gov/genomes/all/GCF/000/009/405/GCF_000009405.1_ASM940v1
GCF_000009425.1_ASM942v1	RefSeq	TRUE	SAMEA3138204	PRJNA224116	ftp://ftp.ncbi.nlm.nih.gov/genomes/all/GCF/000/009/425/GCF_000009425.1_ASM942v1
GCF_000009445.1_ASM944v1	RefSeq	FALSE	SAMEA2272684	PRJNA224116	ftp://ftp.ncbi.nlm.nih.gov/genomes/all/GCF/000/009/445/GCF_000009445.1_ASM944v1
GCF_000009465.1_ASM946v1	RefSeq	FALSE	SAMEA1705939	PRJNA224116	ftp://ftp.ncbi.nlm.nih.gov/genomes/all/GCF/000/009/465/GCF_000009465.1_ASM946v1
GCF_000009485.1_ASM948v1	RefSeq	FALSE	SAMEA1705928	PRJNA224116	ftp://ftp.ncbi.nlm.nih.gov/genomes/all/GCF/000/009/485/GCF_000009485.1_ASM948v1
GCF_000009505.1_ASM950v1	RefSeq	FALSE	SAMEA1705941	PRJNA224116	ftp://ftp.ncbi.nlm.nih.gov/genomes/all/GCF/000/009/505/GCF_000009505.1_ASM950v1
GCF_000009525.1_ASM952v1	RefSeq	FALSE	SAMEA1705927	PRJNA224116	ftp://ftp.ncbi.nlm.nih.gov/genomes/all/GCF/000/009/525/GCF_000009525.1_ASM952v1
GCF_000009545.1_ASM954v1	RefSeq	FALSE	SAMEA3138207	PRJNA224116	ftp://ftp.ncbi.nlm.nih.gov/genomes/all/GCF/000/009/545/GCF_000009545.1_ASM954v1
GCF_000009565.1_ASM956v1	RefSeq	TRUE	SAMEA2272558	PRJNA224116	ftp://ftp.ncbi.nlm.nih.gov/genomes/all/GCF/000/009/565/GCF_000009565.1_ASM956v1
GCF_000009585.1_ASM958v1	RefSeq	TRUE	SAMEA2272644	PRJNA224116	ftp://ftp.ncbi.nlm.nih.gov/genomes/all/GCF/000/009/585/GCF_000009585.1_ASM958v1
GCF_000009605.1_ASM960v1	RefSeq	FALSE	SAMD00061095	PRJNA224116	ftp://ftp.ncbi.nlm.nih.gov/genomes/all/GCF/000/009/605/GCF_000009605.1_ASM960v1
GCF_000009625.1_ASM962v1	RefSeq	FALSE	SAMD00061086	PRJNA224116	ftp://ftp.ncbi.nlm.nih.gov/genomes/all/GCF/000/009/625/GCF_000009625.1_ASM962v1
GCF_000009645.1_ASM964v1	RefSeq	TRUE	SAMD00061099	PRJNA224116	ftp://ftp.ncbi.nlm.nih.gov/genomes/all/GCF/000/009/645/GCF_000009645.1_ASM964v1
GCF_000009665.1_ASM966v1	RefSeq	TRUE	SAMD00061098	PRJNA224116	ftp://ftp.ncbi.nlm.nih.gov/genomes/all/GCF/000/009/665/GCF_000009665.1_ASM966v1
GCF_000009685.1_ASM968v1	RefSeq	TRUE	SAMD00061119	PRJNA224116	ftp://ftp.ncbi.nlm.nih.gov/genomes/all/GCF/000/009/685/GCF_000009685.1_ASM968v1
GCF_000009705.1_ASM970v1	RefSeq	FALSE	SAMD00061094	PRJNA224116	ftp://ftp.ncbi.nlm.nih.gov/genomes/all/GCF/000/009/705/GCF_000009705.1_ASM970v1
GCF_000009725.1_ASM972v1	RefSeq	FALSE	SAMD00061113	PRJNA224116	ftp://ftp.ncbi.nlm.nih.gov/genomes/all/GCF/000/009/725/GCF_000009725.1_ASM972v1
GCF_000009745.1_ASM974v1	RefSeq	FALSE	SAMD00061075	PRJNA224116	ftp://ftp.ncbi.nlm.nih.gov/genomes/all/GCF/000/009/745/GCF_000009745.1_ASM974v1
GCF_000009765.2_ASM976v2	RefSeq	FALSE	SAMD00061088	PRJNA224116	ftp://ftp.ncbi.nlm.nih.gov/genomes/all/GCF/000/009/765/GCF_000009765.2_ASM976v2
GCF_000009785.1_ASM978v1	RefSeq	FALSE	SAMD00061072	PRJNA224116	ftp://ftp.ncbi.nlm.nih.gov/genomes/all/GCF/000/009/785/GCF_000009785.1_ASM978v1
GCF_000009805.1_ASM980v1	RefSeq	FALSE	SAMD00061069	PRJNA224116	ftp://ftp.ncbi.nlm.nih.gov/genomes/all/GCF/000/009/805/GCF_000009805.1_ASM980v1
GCF_000009825.1_ASM982v1	RefSeq	FALSE	SAMD00061074	PRJNA224116	ftp://ftp.ncbi.nlm.nih.gov/genomes/all/GCF/000/009/825/GCF_000009825.1_ASM982v1
GCF_000009865.1_ASM986v1	RefSeq	TRUE	SAMD00061066	PRJNA224116	ftp://ftp.ncbi.nlm.nih.gov/genomes/all/GCF/000/009/865/GCF_000009865.1_ASM986v1
GCF_000009885.1_ASM988v1	RefSeq	TRUE	SAMD00060934	PRJNA224116	ftp://ftp.ncbi.nlm.nih.gov/genomes/all/GCF/000/009/885/GCF_000009885.1_ASM988v1
GCF_000009905.1_ASM990v1	RefSeq	FALSE	SAMD00061067	PRJNA224116	ftp://ftp.ncbi.nlm.nih.gov/genomes/all/GCF/000/009/905/GCF_000009905.1_ASM990v1
GCF_000009925.1_ASM992v1	RefSeq	TRUE	SAMD00061068	PRJNA224116	ftp://ftp.ncbi.nlm.nih.gov/genomes/all/GCF/000/009/925/GCF_000009925.1_ASM992v1
GCF_000009945.1_ASM994v1	RefSeq	FALSE	SAMD00061108	PRJNA224116	ftp://ftp.ncbi.nlm.nih.gov/genomes/all/GCF/000/009/945/GCF_000009945.1_ASM994v1
GCF_000009965.1_ASM996v1	RefSeq	FALSE	SAMD00061071	PRJNA224116	ftp://ftp.ncbi.nlm.nih.gov/genomes/all/GCF/000/009/965/GCF_000009965.1_ASM996v1
GCF_000009985.1_ASM998v1	RefSeq	FALSE	SAMD00061077	PRJNA224116	ftp://ftp.ncbi.nlm.nih.gov/genomes/all/GCF/000/009/985/GCF_000009985.1_ASM998v1
GCF_000010005.1_ASM1000v1	RefSeq	TRUE	SAMD00060920	PRJNA224116	ftp://ftp.ncbi.nlm.nih.gov/genomes/all/GCF/000/010/005/GCF_000010005.1_ASM1000v1
GCF_000010045.1_ASM1004v1	RefSeq	FALSE	SAMD00061082	PRJNA224116	ftp://ftp.ncbi.nlm.nih.gov/genomes/all/GCF/000/010/045/GCF_000010045.1_ASM1004v1
GCF_000010065.1_ASM1006v1	RefSeq	FALSE	SAMD00061073	PRJNA224116	ftp://ftp.ncbi.nlm.nih.gov/genomes/all/GCF/000/010/065/GCF_000010065.1_ASM1006v1
GCF_000010085.1_ASM1008v1	RefSeq	FALSE	SAMD00061079	PRJNA224116	ftp://ftp.ncbi.nlm.nih.gov/genomes/all/GCF/000/010/085/GCF_000010085.1_ASM1008v1
GCF_000010105.1_ASM1010v1	RefSeq	FALSE	SAMD00060932	PRJNA224116	ftp://ftp.ncbi.nlm.nih.gov/genomes/all/GCF/000/010/105/GCF_000010105.1_ASM1010v1
GCF_000010125.1_ASM1012v1	RefSeq	FALSE	SAMD00061076	PRJNA224116	ftp://ftp.ncbi.nlm.nih.gov/genomes/all/GCF/000/010/125/GCF_000010125.1_ASM1012v1
GCF_000010145.1_ASM1014v1	RefSeq	TRUE	SAMD00060917	PRJNA224116	ftp://ftp.ncbi.nlm.nih.gov/genomes/all/GCF/000/010/145/GCF_000010145.1_ASM1014v1
GCF_000010165.1_ASM1016v1	RefSeq	FALSE	SAMD00060942	PRJNA224116	ftp://ftp.ncbi.nlm.nih.gov/genomes/all/GCF/000/010/165/GCF_000010165.1_ASM1016v1
GCF_000010185.1_ASM1018v1	RefSeq	TRUE	SAMD00060918	PRJNA224116	ftp://ftp.ncbi.nlm.nih.gov/genomes/all/GCF/000/010/185/GCF_000010185.1_ASM1018v1
GCF_000010205.1_ASM1020v1	RefSeq	FALSE	SAMD00060919	PRJNA224116	ftp://ftp.ncbi.nlm.nih.gov/genomes/all/GCF/000/010/205/GCF_000010205.1_ASM1020v1
GCF_000010225.1_ASM1022v1	RefSeq	FALSE	SAMD00060924	PRJNA224116	ftp://ftp.ncbi.nlm.nih.gov/genomes/all/GCF/000/010/225/GCF_000010225.1_ASM1022v1
GCF_000010245.2_ASM1024v1	RefSeq	TRUE	SAMD00061081	PRJNA224116	ftp://ftp.ncbi.nlm.nih.gov/genomes/all/GCF/000/010/245/GCF_000010245.2_ASM1024v1
GCF_000010265.1_ASM1026v1	RefSeq	FALSE	SAMD00060959	PRJNA224116	ftp://ftp.ncbi.nlm.nih.gov/genomes/all/GCF/000/010/265/GCF_000010265.1_ASM1026v1
GCF_000010285.1_ASM1028v1	RefSeq	FALSE	SAMD00060935	PRJNA224116	ftp://ftp.ncbi.nlm.nih.gov/genomes/all/GCF/000/010/285/GCF_000010285.1_ASM1028v1
GCF_000010305.1_ASM1030v1	RefSeq	FALSE	SAMD00060909	PRJNA224116	ftp://ftp.ncbi.nlm.nih.gov/genomes/all/GCF/000/010/305/GCF_000010305.1_ASM1030v1
GCF_000010325.1_ASM1032v1	RefSeq	FALSE	SAMD00060914	PRJNA224116	ftp://ftp.ncbi.nlm.nih.gov/genomes/all/GCF/000/010/325/GCF_000010325.1_ASM1032v1
GCF_000010345.1_ASM1034v1	RefSeq	FALSE	SAMD00060915	PRJNA224116	ftp://ftp.ncbi.nlm.nih.gov/genomes/all/GCF/000/010/345/GCF_000010345.1_ASM1034v1
GCF_000010365.1_ASM1036v1	RefSeq	FALSE	SAMD00061085	PRJNA224116	ftp://ftp.ncbi.nlm.nih.gov/genomes/all/GCF/000/010/365/GCF_000010365.1_ASM1036v1
GCF_000010385.1_ASM1038v1	RefSeq	TRUE	SAMD00061087	PRJNA224116	ftp://ftp.ncbi.nlm.nih.gov/genomes/all/GCF/000/010/385/GCF_000010385.1_ASM1038v1
GCF_000010405.1_ASM1040v1	RefSeq	FALSE	SAMD00060908	PRJNA224116	ftp://ftp.ncbi.nlm.nih.gov/genomes/all/GCF/000/010/405/GCF_000010405.1_ASM1040v1
GCF_000010425.1_ASM1042v1	RefSeq	TRUE	SAMD00061080	PRJNA224116	ftp://ftp.ncbi.nlm.nih.gov/genomes/all/GCF/000/010/425/GCF_000010425.1_ASM1042v1
GCF_000010445.1_ASM1044v1	RefSeq	TRUE	SAMD00060910	PRJNA224116	ftp://ftp.ncbi.nlm.nih.gov/genomes/all/GCF/000/010/445/GCF_000010445.1_ASM1044v1
GCF_000010465.1_ASM1046v1	RefSeq	TRUE	SAMD00060913	PRJNA224116	ftp://ftp.ncbi.nlm.nih.gov/genomes/all/GCF/000/010/465/GCF_000010465.1_ASM1046v1
GCF_000010485.1_ASM1048v1	RefSeq	TRUE	SAMD00060923	PRJNA224116	ftp://ftp.ncbi.nlm.nih.gov/genomes/all/GCF/000/010/485/GCF_000010485.1_ASM1048v1
GCF_000010505.1_ASM1050v1	RefSeq	TRUE	SAMD00060922	PRJNA224116	ftp://ftp.ncbi.nlm.nih.gov/genomes/all/GCF/000/010/505/GCF_000010505.1_ASM1050v1
GCF_000010525.1_ASM1052v1	RefSeq	FALSE	SAMD00060925	PRJNA224116	ftp://ftp.ncbi.nlm.nih.gov/genomes/all/GCF/000/010/525/GCF_000010525.1_ASM1052v1
GCF_000010545.1_ASM1054v1	RefSeq	FALSE	SAMD00060926	PRJNA224116	ftp://ftp.ncbi.nlm.nih.gov/genomes/all/GCF/000/010/545/GCF_000010545.1_ASM1054v1
GCF_000010585.1_ASM1058v1	RefSeq	FALSE	SAMD00060930	PRJNA224116	ftp://ftp.ncbi.nlm.nih.gov/genomes/all/GCF/000/010/585/GCF_000010585.1_ASM1058v1
GCF_000010605.1_ASM1060v1	RefSeq	FALSE	SAMD00060929	PRJNA224116	ftp://ftp.ncbi.nlm.nih.gov/genomes/all/GCF/000/010/605/GCF_000010605.1_ASM1060v1
GCF_000010625.1_ASM1062v1	RefSeq	FALSE	SAMD00060936	PRJNA224116	ftp://ftp.ncbi.nlm.nih.gov/genomes/all/GCF/000/010/625/GCF_000010625.1_ASM1062v1
GCF_000010665.1_ASM1066v1	RefSeq	FALSE	SAMD00060954	PRJNA224116	ftp://ftp.ncbi.nlm.nih.gov/genomes/all/GCF/000/010/665/GCF_000010665.1_ASM1066v1
GCF_000010685.1_ASM1068v1	RefSeq	FALSE	SAMD00060950	PRJNA224116	ftp://ftp.ncbi.nlm.nih.gov/genomes/all/GCF/000/010/685/GCF_000010685.1_ASM1068v1
GCF_000010705.1_ASM1070v1	RefSeq	TRUE	SAMD00060937	PRJNA224116	ftp://ftp.ncbi.nlm.nih.gov/genomes/all/GCF/000/010/705/GCF_000010705.1_ASM1070v1
GCF_000010725.1_ASM1072v1	RefSeq	FALSE	SAMD00060958	PRJNA224116	ftp://ftp.ncbi.nlm.nih.gov/genomes/all/GCF/000/010/725/GCF_000010725.1_ASM1072v1
GCF_000010745.1_ASM1074v1	RefSeq	TRUE	SAMD00060956	PRJNA224116	ftp://ftp.ncbi.nlm.nih.gov/genomes/all/GCF/000/010/745/GCF_000010745.1_ASM1074v1
GCF_000010765.1_ASM1076v1	RefSeq	TRUE	SAMD00060957	PRJNA224116	ftp://ftp.ncbi.nlm.nih.gov/genomes/all/GCF/000/010/765/GCF_000010765.1_ASM1076v1
GCF_000010785.1_ASM1078v1	RefSeq	FALSE	SAMD00060961	PRJNA224116	ftp://ftp.ncbi.nlm.nih.gov/genomes/all/GCF/000/010/785/GCF_000010785.1_ASM1078v1
GCF_000010805.1_ASM1080v1	RefSeq	FALSE	SAMD00060964	PRJNA224116	ftp://ftp.ncbi.nlm.nih.gov/genomes/all/GCF/000/010/805/GCF_000010805.1_ASM1080v1
GCF_000010825.1_ASM1082v1	RefSeq	FALSE	SAMD00060943	PRJNA224116	ftp://ftp.ncbi.nlm.nih.gov/genomes/all/GCF/000/010/825/GCF_000010825.1_ASM1082v1
GCF_000010845.1_ASM1084v1	RefSeq	FALSE	SAMD00060944	PRJNA224116	ftp://ftp.ncbi.nlm.nih.gov/genomes/all/GCF/000/010/845/GCF_000010845.1_ASM1084v1
GCF_000010865.1_ASM1086v1	RefSeq	FALSE	SAMD00060945	PRJNA224116	ftp://ftp.ncbi.nlm.nih.gov/genomes/all/GCF/000/010/865/GCF_000010865.1_ASM1086v1
GCF_000010885.1_ASM1088v1	RefSeq	FALSE	SAMD00060946	PRJNA224116	ftp://ftp.ncbi.nlm.nih.gov/genomes/all/GCF/000/010/885/GCF_000010885.1_ASM1088v1
GCF_000010905.1_ASM1090v1	RefSeq	FALSE	SAMD00060947	PRJNA224116	ftp://ftp.ncbi.nlm.nih.gov/genomes/all/GCF/000/010/905/GCF_000010905.1_ASM1090v1
GCF_000010925.1_ASM1092v1	RefSeq	FALSE	SAMD00060948	PRJNA224116	ftp://ftp.ncbi.nlm.nih.gov/genomes/all/GCF/000/010/925/GCF_000010925.1_ASM1092v1
GCF_000010945.1_ASM1094v1	RefSeq	FALSE	SAMD00060949	PRJNA224116	ftp://ftp.ncbi.nlm.nih.gov/genomes/all/GCF/000/010/945/GCF_000010945.1_ASM1094v1
GCF_000010965.1_ASM1096v1	RefSeq	FALSE	SAMD00061107	PRJNA224116	ftp://ftp.ncbi.nlm.nih.gov/genomes/all/GCF/000/010/965/GCF_000010965.1_ASM1096v1
GCF_000010985.1_ASM1098v1	RefSeq	FALSE	SAMD00060965	PRJNA224116	ftp://ftp.ncbi.nlm.nih.gov/genomes/all/GCF/000/010/985/GCF_000010985.1_ASM1098v1
GCF_000011005.1_ASM1100v1	RefSeq	FALSE	SAMD00060931	PRJNA224116	ftp://ftp.ncbi.nlm.nih.gov/genomes/all/GCF/000/011/005/GCF_000011005.1_ASM1100v1
GCF_000011025.1_ASM1102v1	RefSeq	TRUE	SAMD00060968	PRJNA224116	ftp://ftp.ncbi.nlm.nih.gov/genomes/all/GCF/000/011/025/GCF_000011025.1_ASM1102v1
GCF_000011045.1_ASM1104v1	RefSeq	TRUE	SAMD00060969	PRJNA224116	ftp://ftp.ncbi.nlm.nih.gov/genomes/all/GCF/000/011/045/GCF_000011045.1_ASM1104v1
GCF_000011065.1_ASM1106v1	RefSeq	TRUE	SAMN02604314	PRJNA224116	ftp://ftp.ncbi.nlm.nih.gov/genomes/all/GCF/000/011/065/GCF_000011065.1_ASM1106v1
GCF_000011085.1_ASM1108v1	RefSeq	FALSE	SAMN02603385	PRJNA224116	ftp://ftp.ncbi.nlm.nih.gov/genomes/all/GCF/000/011/085/GCF_000011085.1_ASM1108v1
GCF_000011105.1_ASM1110v1	RefSeq	FALSE	SAMD00061090	PRJNA224116	ftp://ftp.ncbi.nlm.nih.gov/genomes/all/GCF/000/011/105/GCF_000011105.1_ASM1110v1
GCF_000011125.1_ASM1112v1	RefSeq	FALSE	SAMD00061092	PRJNA224116	ftp://ftp.ncbi.nlm.nih.gov/genomes/all/GCF/000/011/125/GCF_000011125.1_ASM1112v1
GCF_000011145.1_ASM1114v1	RefSeq	TRUE	SAMD00061093	PRJNA224116	ftp://ftp.ncbi.nlm.nih.gov/genomes/all/GCF/000/011/145/GCF_000011145.1_ASM1114v1
GCF_000011165.1_ASM1116v1	RefSeq	FALSE	SAMD00061097	PRJNA224116	ftp://ftp.ncbi.nlm.nih.gov/genomes/all/GCF/000/011/165/GCF_000011165.1_ASM1116v1
GCF_000011185.1_ASM1118v1	RefSeq	FALSE	SAMD00061089	PRJNA224116	ftp://ftp.ncbi.nlm.nih.gov/genomes/all/GCF/000/011/185/GCF_000011185.1_ASM1118v1
GCF_000011205.1_ASM1120v1	RefSeq	FALSE	SAMD00061096	PRJNA224116	ftp://ftp.ncbi.nlm.nih.gov/genomes/all/GCF/000/011/205/GCF_000011205.1_ASM1120v1
GCF_000011225.1_ASM1122v1	RefSeq	FALSE	SAMD00061084	PRJNA224116	ftp://ftp.ncbi.nlm.nih.gov/genomes/all/GCF/000/011/225/GCF_000011225.1_ASM1122v1
GCF_000011245.1_ASM1124v1	RefSeq	FALSE	SAMD00061101	PRJNA224116	ftp://ftp.ncbi.nlm.nih.gov/genomes/all/GCF/000/011/245/GCF_000011245.1_ASM1124v1
GCF_000011265.1_ASM1126v1	RefSeq	TRUE	SAMD00061104	PRJNA224116	ftp://ftp.ncbi.nlm.nih.gov/genomes/all/GCF/000/011/265/GCF_000011265.1_ASM1126v1
GCF_000011285.1_ASM1128v1	RefSeq	FALSE	SAMD00061102	PRJNA224116	ftp://ftp.ncbi.nlm.nih.gov/genomes/all/GCF/000/011/285/GCF_000011285.1_ASM1128v1
GCF_000011305.1_ASM1130v1	RefSeq	FALSE	SAMD00061103	PRJNA224116	ftp://ftp.ncbi.nlm.nih.gov/genomes/all/GCF/000/011/305/GCF_000011305.1_ASM1130v1
GCF_000011325.1_ASM1132v1	RefSeq	FALSE	SAMD00061105	PRJNA224116	ftp://ftp.ncbi.nlm.nih.gov/genomes/all/GCF/000/011/325/GCF_000011325.1_ASM1132v1
GCF_000011345.1_ASM1134v1	RefSeq	FALSE	SAMD00061106	PRJNA224116	ftp://ftp.ncbi.nlm.nih.gov/genomes/all/GCF/000/011/345/GCF_000011345.1_ASM1134v1
GCF_000011365.1_ASM1136v1	RefSeq	FALSE	SAMD00061083	PRJNA224116	ftp://ftp.ncbi.nlm.nih.gov/genomes/all/GCF/000/011/365/GCF_000011365.1_ASM1136v1
GCF_000011385.1_ASM1138v1	RefSeq	FALSE	SAMD00061120	PRJNA224116	ftp://ftp.ncbi.nlm.nih.gov/genomes/all/GCF/000/011/385/GCF_000011385.1_ASM1138v1
GCF_000011405.1_ASM1140v1	RefSeq	FALSE	SAMN02641482	PRJNA224116	ftp://ftp.ncbi.nlm.nih.gov/genomes/all/GCF/000/011/405/GCF_000011405.1_ASM1140v1
GCF_000011465.1_ASM1146v1	RefSeq	FALSE	SAMEA3138209	PRJNA224116	ftp://ftp.ncbi.nlm.nih.gov/genomes/all/GCF/000/011/465/GCF_000011465.1_ASM1146v1
GCF_000011485.1_ASM1148v1	RefSeq	FALSE	SAMEA3138210	PRJNA224116	ftp://ftp.ncbi.nlm.nih.gov/genomes/all/GCF/000/011/485/GCF_000011485.1_ASM1148v1
GCF_000011505.1_ASM1150v1	RefSeq	TRUE	SAMEA1705935	PRJNA224116	ftp://ftp.ncbi.nlm.nih.gov/genomes/all/GCF/000/011/505/GCF_000011505.1_ASM1150v1
GCF_000011525.1_ASM1152v1	RefSeq	TRUE	SAMEA1705922	PRJNA224116	ftp://ftp.ncbi.nlm.nih.gov/genomes/all/GCF/000/011/525/GCF_000011525.1_ASM1152v1
GCF_000011545.1_ASM1154v1	RefSeq	FALSE	SAMEA1705938	PRJNA224116	ftp://ftp.ncbi.nlm.nih.gov/genomes/all/GCF/000/011/545/GCF_000011545.1_ASM1154v1
GCF_000011565.2_ASM1156v2	RefSeq	FALSE	SAMEA3138214	PRJNA224116	ftp://ftp.ncbi.nlm.nih.gov/genomes/all/GCF/000/011/565/GCF_000011565.2_ASM1156v2
GCF_000011585.1_ASM1158v1	RefSeq	FALSE	SAMEA3138215	PRJNA224116	ftp://ftp.ncbi.nlm.nih.gov/genomes/all/GCF/000/011/585/GCF_000011585.1_ASM1158v1
GCF_000011605.1_ASM1160v1	RefSeq	FALSE	SAMEA1705920	PRJNA224116	ftp://ftp.ncbi.nlm.nih.gov/genomes/all/GCF/000/011/605/GCF_000011605.1_ASM1160v1
GCF_000011625.1_ASM1162v1	RefSeq	FALSE	SAMN02598269	PRJNA224116	ftp://ftp.ncbi.nlm.nih.gov/genomes/all/GCF/000/011/625/GCF_000011625.1_ASM1162v1
GCF_000011645.1_ASM1164v1	RefSeq	TRUE	SAMN02603685	PRJNA224116	ftp://ftp.ncbi.nlm.nih.gov/genomes/all/GCF/000/011/645/GCF_000011645.1_ASM1164v1
GCF_000011665.1_ASM1166v1	RefSeq	FALSE	SAMN02603497	PRJNA224116	ftp://ftp.ncbi.nlm.nih.gov/genomes/all/GCF/000/011/665/GCF_000011665.1_ASM1166v1
GCF_000011685.1_ASM1168v1	RefSeq	FALSE	SAMN02603293	PRJNA224116	ftp://ftp.ncbi.nlm.nih.gov/genomes/all/GCF/000/011/685/GCF_000011685.1_ASM1168v1
GCF_000011705.1_ASM1170v1	RefSeq	FALSE	SAMN02603987	PRJNA224116	ftp://ftp.ncbi.nlm.nih.gov/genomes/all/GCF/000/011/705/GCF_000011705.1_ASM1170v1
GCF_000011725.1_ASM1172v1	RefSeq	FALSE	SAMN02603300	PRJNA224116	ftp://ftp.ncbi.nlm.nih.gov/genomes/all/GCF/000/011/725/GCF_000011725.1_ASM1172v1
GCF_000011745.1_ASM1174v1	RefSeq	FALSE	SAMN02603465	PRJNA224116	ftp://ftp.ncbi.nlm.nih.gov/genomes/all/GCF/000/011/745/GCF_000011745.1_ASM1174v1
GCF_000011765.3_ASM1176v2	RefSeq	FALSE	SAMN02603500	PRJNA224116	ftp://ftp.ncbi.nlm.nih.gov/genomes/all/GCF/000/011/765/GCF_000011765.3_ASM1176v2
GCF_000011785.1_ASM1178v1	RefSeq	FALSE	SAMN02598486	PRJNA224116	ftp://ftp.ncbi.nlm.nih.gov/genomes/all/GCF/000/011/785/GCF_000011785.1_ASM1178v1
GCF_000011805.1_ASM1180v1	RefSeq	FALSE	SAMN02604303	PRJNA224116	ftp://ftp.ncbi.nlm.nih.gov/genomes/all/GCF/000/011/805/GCF_000011805.1_ASM1180v1
GCF_000011825.1_ASM1182v1	RefSeq	TRUE	SAMN02604079	PRJNA224116	ftp://ftp.ncbi.nlm.nih.gov/genomes/all/GCF/000/011/825/GCF_000011825.1_ASM1182v1
GCF_000011845.1_ASM1184v1	RefSeq	TRUE	SAMN02603344	PRJNA224116	ftp://ftp.ncbi.nlm.nih.gov/genomes/all/GCF/000/011/845/GCF_000011845.1_ASM1184v1
GCF_000011865.1_ASM1186v1	RefSeq	TRUE	SAMN02604007	PRJNA224116	ftp://ftp.ncbi.nlm.nih.gov/genomes/all/GCF/000/011/865/GCF_000011865.1_ASM1186v1
GCF_000011885.1_ASM1188v1	RefSeq	FALSE	SAMN02604316	PRJNA224116	ftp://ftp.ncbi.nlm.nih.gov/genomes/all/GCF/000/011/885/GCF_000011885.1_ASM1188v1
GCF_000011905.1_ASM1190v1	RefSeq	FALSE	SAMN02603990	PRJNA224116	ftp://ftp.ncbi.nlm.nih.gov/genomes/all/GCF/000/011/905/GCF_000011905.1_ASM1190v1
GCF_000011925.1_ASM1192v1	RefSeq	TRUE	SAMN02603975	PRJNA224116	ftp://ftp.ncbi.nlm.nih.gov/genomes/all/GCF/000/011/925/GCF_000011925.1_ASM1192v1
GCF_000011945.1_ASM1194v1	RefSeq	FALSE	SAMN02604305	PRJNA224116	ftp://ftp.ncbi.nlm.nih.gov/genomes/all/GCF/000/011/945/GCF_000011945.1_ASM1194v1
GCF_000011965.2_ASM1196v2	RefSeq	FALSE	SAMN02604003	PRJNA224116	ftp://ftp.ncbi.nlm.nih.gov/genomes/all/GCF/000/011/965/GCF_000011965.2_ASM1196v2
GCF_000011985.1_ASM1198v1	RefSeq	TRUE	SAMN02603047	PRJNA224116	ftp://ftp.ncbi.nlm.nih.gov/genomes/all/GCF/000/011/985/GCF_000011985.1_ASM1198v1
GCF_000012005.1_ASM1200v1	RefSeq	TRUE	SAMN02603600	PRJNA224116	ftp://ftp.ncbi.nlm.nih.gov/genomes/all/GCF/000/012/005/GCF_000012005.1_ASM1200v1
GCF_000012025.1_ASM1202v1	RefSeq	TRUE	SAMN02603601	PRJNA224116	ftp://ftp.ncbi.nlm.nih.gov/genomes/all/GCF/000/012/025/GCF_000012025.1_ASM1202v1
GCF_000012045.1_ASM1204v1	RefSeq	TRUE	SAMN02603996	PRJNA224116	ftp://ftp.ncbi.nlm.nih.gov/genomes/all/GCF/000/012/045/GCF_000012045.1_ASM1204v1
GCF_000012065.2_ASM1206v2	RefSeq	FALSE	SAMN02641559	PRJNA224116	ftp://ftp.ncbi.nlm.nih.gov/genomes/all/GCF/000/012/065/GCF_000012065.2_ASM1206v2
[truncated: 490,709+ more rows]
